# Supplementary material for: Lipid metabolism of leukocytes in the unstimulated and activated states
Source: Anal Bioanal Chem. 2020 Feb 14;412(10):2353–63. doi: 10.1007/s00216-020-02460-8 (PMC7118052; doi:10.1007/s00216-020-02460-8)
Supplement: Supplementary file 2 — (XLSX 397 kb) [file 216_2020_2460_MOESM2_ESM.xlsx]

## Sheet: Information
Lipid Metabolism of Leukocytes at unstimulated and activated state Juan Carlos Alarcon-Barrera1,3, Johannes H von Hegedus2, Hilde Brouwers2, Evelyne Steenvoorden1, Andreea Ioan-Facsinay2, Oleg A Mayboroda1, Alejandro Ondo-Mendez3, Martin Giera1*. 1Center for Proteomics and Metabolomics, Leiden University Medical Center (LUMC), Leiden, The Netherlands. 2Dept. of Rheumatology, Leiden University Med…
Analytical and Bioanalytical Chemistry
Supplementary materials. Detected lipids with specific fatty acid chain #197 (including 26 CE, 10 CER, 7 DCER, 19 DAG, 26 FFA, 7 HCER, 5 LCER, 18 LPC, 10 LPE, 20 PC, 16 PE, 12 SM, and 21 TAG species), detected unique lipid species #790 (including 26 CE, 11 CER, 7 DCER, 38 DAG, 26 FFA, 7 HCER, 5 LCER, 15 LPC, 6 LPE, 62 PC, 91 PE, 12 SM, and 484 TAG species) all concentrations (mM / 50x10^6) presen…

## Sheet: S1-Method#1
M1_Negative mode							M1_Positive mode
Q1 (Da)	Q3 (Da)	TIME (msec)	ID	CE (VOLTS)	COV (VOLTS)		Q1 (Da)	Q3 (Da)	TIME (msec)	ID
700	200	50	PCBLANK	-50	-6.466		650	180	50	SMBLANK
706.5	225.2	20	PC(12:0/14:1)	-50	-6.466		675.5	184.1	20	SM(14:0)
736.5	255.2	20	PC(16:0/12:0)	-50	-6.466		703.6	184.1	20	SM(16:0)
734.5	253.2	20	PC(12:0/16:1)	-50	-6.466		731.6	184.1	20	SM(18:0)
764.5	283.3	20	PC(18:0/12:0)	-50	-6.466		729.6	184.1	20	SM(18:1)
762.5	281.2	20	PC(12:0/18:1)	-50	-6.466		759.6	184.1	20	SM(20:0)
760.5	279.2	20	PC(12:0/18:2)	-50	-6.466		757.6	184.1	20	SM(20:1)
758.5	277.2	20	PC(12:0/18:3)	-50	-6.466		787.7	184.1	20	SM(22:0)
756.5	275.2	20	PC(12:0/18:4)	-50	-6.466		785.7	184.1	20	SM(22:1)
790.6	309.3	20	PC(12:0/20:1)	-50	-6.466		815.7	184.1	20	SM(24:0)
788.5	307.3	20	PC(12:0/20:2)	-50	-6.466		813.7	184.1	20	SM(24:1)
786.5	305.2	20	PC(12:0/20:3)	-50	-6.466		843.7	184.1	20	SM(26:0)
784.5	303.2	20	PC(12:0/20:4)	-50	-6.466		841.7	184.1	20	SM(26:1)
782.5	301.2	20	PC(12:0/20:5)	-50	-6.466		710.6	184.2	20	dSM(16:0)
816.6	335.3	20	PC(12:0/22:2)	-50	-6.466		736.6	184.2	20	dSM(18:1)
812.5	331.3	20	PC(12:0/22:4)	-50	-6.466		822.7	184.2	20	dSM(24:0)
810.5	329.2	20	PC(12:0/22:5)	-50	-6.466		820.7	184.2	20	dSM(24:1)
808.5	327.2	20	PC(12:0/22:6)	-50	-6.466
748.5	241.2	20	PC(15:0/14:1)	-50	-6.466	Each MRM Q1/Q3 pair is specific to a lipid species where Q1 is the precursor mass and Q3 is the mass of one of its constituent fatty acid product ions
776.5	241.2	20	PC(15:0/16:1)	-50	-6.466
800.5	241.2	20	PC(15:0/18:3)	-50	-6.466
828.6	241.2	20	PC(15:0/20:3)	-50	-6.466
826.6	241.2	20	PC(15:0/20:4)	-50	-6.466
824.5	241.2	20	PC(15:0/20:5)	-50	-6.466
854.6	241.2	20	PC(15:0/22:4)	-50	-6.466
852.6	241.2	20	PC(15:0/22:5)	-50	-6.466
850.6	241.2	20	PC(15:0/22:6)	-50	-6.466
874.7	337.3	20	PC(16:0/22:1)	-50	-6.466
776.5	269.2	20	PC(17:0/14:1)	-50	-6.466
804.6	269.2	20	PC(17:0/16:1)	-50	-6.466
800.5	269.2	20	PC(17:0/18:3)	-50	-6.466
856.6	269.2	20	PC(17:0/20:3)	-50	-6.466
854.6	269.2	20	PC(17:0/20:4)	-50	-6.466
852.6	269.2	20	PC(17:0/20:5)	-50	-6.466
882.6	269.2	20	PC(17:0/22:4)	-50	-6.466
880.6	269.2	20	PC(17:0/22:5)	-50	-6.466
878.6	269.2	20	PC(17:0/22:6)	-50	-6.466
818.6	253.2	20	PC(18:0/16:1)	-50	-6.466
818.6	225.2	20	PC(20:0/14:1)	-50	-6.466
846.6	253.2	20	PC(20:0/16:1)	-50	-6.466
876.7	283.3	20	PC(18:0/20:0)	-50	-6.466
874.6	281.2	20	PC(20:0/18:1)	-50	-6.466
872.6	279.2	20	PC(20:0/18:2)	-50	-6.466
870.6	277.2	20	PC(20:0/18:3)	-50	-6.466
868.6	275.2	20	PC(20:0/18:4)	-50	-6.466
902.7	309.3	20	PC(20:0/20:1)	-50	-6.466
900.7	307.3	20	PC(20:0/20:2)	-50	-6.466
898.7	305.2	20	PC(20:0/20:3)	-50	-6.466
896.6	303.2	20	PC(20:0/20:4)	-50	-6.466
894.6	301.2	20	PC(20:0/20:5)	-50	-6.466
928.7	335.3	20	PC(20:0/22:2)	-50	-6.466
924.7	331.3	20	PC(20:0/22:4)	-50	-6.466
922.7	329.2	20	PC(20:0/22:5)	-50	-6.466
920.6	327.2	20	PC(20:0/22:6)	-50	-6.466
736.5	227.2	20	PC(14:0/14:0)	-50	-6.466
734.5	225.2	20	PC(14:0/14:1)	-50	-6.466
764.5	227.2	20	PC(16:0/14:0)	-50	-6.466
762.5	253.2	20	PC(14:0/16:1)	-50	-6.466
792.6	227.2	20	PC(18:0/14:0)	-50	-6.466
790.6	281.2	20	PC(14:0/18:1)	-50	-6.466
788.5	279.2	20	PC(14:0/18:2)	-50	-6.466
786.5	277.2	20	PC(14:0/18:3)	-50	-6.466
784.5	275.2	20	PC(14:0/18:4)	-50	-6.466
818.6	309.3	20	PC(14:0/20:1)	-50	-6.466
816.6	307.3	20	PC(14:0/20:2)	-50	-6.466
814.6	305.2	20	PC(14:0/20:3)	-50	-6.466
812.5	303.2	20	PC(14:0/20:4)	-50	-6.466
810.5	301.2	20	PC(14:0/20:5)	-50	-6.466
846.6	337.3	20	PC(14:0/22:1)	-50	-6.466
844.6	335.3	20	PC(14:0/22:2)	-50	-6.466
840.6	331.3	20	PC(14:0/22:4)	-50	-6.466
838.6	329.2	20	PC(14:0/22:5)	-50	-6.466
836.5	327.2	20	PC(14:0/22:6)	-50	-6.466
762.5	225.2	20	PC(16:0/14:1)	-50	-6.466
790.6	225.2	20	PC(18:0/14:1)	-50	-6.466
788.5	225.2	20	PC(18:1/14:1)	-50	-6.466
786.5	225.2	20	PC(18:2/14:1)	-50	-6.466
804.6	241.2	20	PC(15:0/18:1)	-50	-6.466
802.6	241.2	20	PC(15:0/18:2)	-50	-6.466
792.6	255.2	20	PC(16:0/16:0)	-50	-6.466
790.6	253.2	20	PC(16:0/16:1)	-50	-6.466
820.6	283.3	20	PC(16:0/18:0)	-50	-6.466
818.6	281.2	20	PC(16:0/18:1)	-50	-6.466
816.6	279.2	20	PC(16:0/18:2)	-50	-6.466
814.6	277.2	20	PC(16:0/18:3)	-50	-6.466
812.5	275.2	20	PC(16:0/18:4)	-50	-6.466
846.6	309.3	20	PC(16:0/20:1)	-50	-6.466
844.6	307.3	20	PC(16:0/20:2)	-50	-6.466
842.6	305.2	20	PC(16:0/20:3)	-50	-6.466
840.6	303.2	20	PC(16:0/20:4)	-50	-6.466
838.6	301.2	20	PC(16:0/20:5)	-50	-6.466
872.6	335.3	20	PC(16:0/22:2)	-50	-6.466
868.6	331.3	20	PC(16:0/22:4)	-50	-6.466
866.6	329.2	20	PC(16:0/22:5)	-50	-6.466
864.6	327.2	20	PC(16:0/22:6)	-50	-6.466
816.6	281.2	20	PC(18:1/16:1)	-50	-6.466
814.6	279.2	20	PC(18:2/16:1)	-50	-6.466
832.6	269.2	20	PC(17:0/18:1)	-50	-6.466
830.6	269.2	20	PC(17:0/18:2)	-50	-6.466
848.6	283.3	20	PC(18:0/18:0)	-50	-6.466
846.6	281.2	20	PC(18:0/18:1)	-50	-6.466
844.6	279.2	20	PC(18:0/18:2)	-50	-6.466
842.6	277.2	20	PC(18:0/18:3)	-50	-6.466
840.6	275.2	20	PC(18:0/18:4)	-50	-6.466
874.7	309.3	20	PC(18:0/20:1)	-50	-6.466
872.6	307.3	20	PC(18:0/20:2)	-50	-6.466
870.6	305.2	20	PC(18:0/20:3)	-50	-6.466
868.6	303.2	20	PC(18:0/20:4)	-50	-6.466
866.6	301.2	20	PC(18:0/20:5)	-50	-6.466
902.7	337.3	20	PC(18:0/22:1)	-50	-6.466
900.7	335.3	20	PC(18:0/22:2)	-50	-6.466
896.6	331.3	20	PC(18:0/22:4)	-50	-6.466
894.6	329.2	20	PC(18:0/22:5)	-50	-6.466
892.6	327.2	20	PC(18:0/22:6)	-50	-6.466
844.6	281.2	20	PC(18:1/18:1)	-50	-6.466
842.6	279.2	20	PC(18:1/18:2)	-50	-6.466
840.6	277.2	20	PC(18:1/18:3)	-50	-6.466
838.6	275.2	20	PC(18:1/18:4)	-50	-6.466
872.6	309.3	20	PC(18:1/20:1)	-50	-6.466
870.6	307.3	20	PC(18:1/20:2)	-50	-6.466
868.6	305.2	20	PC(18:1/20:3)	-50	-6.466
866.6	303.2	20	PC(18:1/20:4)	-50	-6.466
864.6	301.2	20	PC(18:1/20:5)	-50	-6.466
900.7	337.3	20	PC(18:1/22:1)	-50	-6.466
898.7	335.3	20	PC(18:1/22:2)	-50	-6.466
894.6	331.3	20	PC(18:1/22:4)	-50	-6.466
892.6	329.2	20	PC(18:1/22:5)	-50	-6.466
890.6	327.2	20	PC(18:1/22:6)	-50	-6.466
840.6	279.2	20	PC(18:2/18:2)	-50	-6.466
838.6	277.2	20	PC(18:2/18:3)	-50	-6.466
836.5	275.2	20	PC(18:2/18:4)	-50	-6.466
870.6	309.3	20	PC(18:2/20:1)	-50	-6.466
868.6	307.3	20	PC(18:2/20:2)	-50	-6.466
866.6	305.2	20	PC(18:2/20:3)	-50	-6.466
864.6	303.2	20	PC(18:2/20:4)	-50	-6.466
862.6	301.2	20	PC(18:2/20:5)	-50	-6.466
898.7	337.3	20	PC(18:2/22:1)	-50	-6.466
896.6	335.3	20	PC(18:2/22:2)	-50	-6.466
892.6	331.3	20	PC(18:2/22:4)	-50	-6.466
890.6	329.2	20	PC(18:2/22:5)	-50	-6.466
888.6	327.2	20	PC(18:2/22:6)	-50	-6.466
799.7	253.2	20	dPC(16:0/16:1)	-50	-6.466
827.6	281.2	20	dPC(16:0/18:1)	-50	-6.466
825.6	279.2	20	dPC(16:0/18:2)	-50	-6.466
823.6	277.2	20	dPC(16:0/18:3)	-50	-6.466
851.6	305.2	20	dPC(16:0/20:3)	-50	-6.466
849.6	303.2	20	dPC(16:0/20:4)	-50	-6.466
847.6	301.2	20	dPC(16:0/20:5)	-50	-6.466
877.6	331.2	20	dPC(16:0/22:4)	-50	-6.466
875.6	329.2	20	dPC(16:0/22:5)	-50	-6.466
873.6	327.2	20	dPC(16:0/22:6)	-50	-6.466
799.7	264.2	20	dPC(16:0d9/16:1)	-50	-6.466
827.6	264.2	20	dPC(16:0d9/18:1)	-50	-6.466
825.6	264.2	20	dPC(16:0d9/18:2)	-50	-6.466
823.6	264.2	20	dPC(16:0d9/18:3)	-50	-6.466
851.6	264.2	20	dPC(16:0d9/20:3)	-50	-6.466
849.6	264.2	20	dPC(16:0d9/20:4)	-50	-6.466
847.6	264.2	20	dPC(16:0d9/20:5)	-50	-6.466
877.6	264.2	20	dPC(16:0d9/22:4)	-50	-6.466
875.6	264.2	20	dPC(16:0d9/22:5)	-50	-6.466
873.6	264.2	20	dPC(16:0d9/22:6)	-50	-6.466
600	200	50	PEBLANK	-50	-6.466
634.4	227.2	20	PE(14:0/14:0)	-43	-5.052
632.4	225.2	20	PE(14:0/14:1)	-43	-5.052
662.5	255.2	20	PE(16:0/14:0)	-43	-5.052
660.5	253.2	20	PE(14:0/16:1)	-43	-5.052
690.5	283.3	20	PE(18:0/14:0)	-43	-5.052
688.5	281.2	20	PE(14:0/18:1)	-43	-5.052
686.5	279.2	20	PE(14:0/18:2)	-43	-5.052
684.5	277.2	20	PE(14:0/18:3)	-43	-5.052
682.4	275.2	20	PE(14:0/18:4)	-43	-5.052
716.5	309.3	20	PE(14:0/20:1)	-43	-5.052
714.5	307.3	20	PE(14:0/20:2)	-43	-5.052
712.5	305.2	20	PE(14:0/20:3)	-43	-5.052
710.5	303.2	20	PE(14:0/20:4)	-43	-5.052
708.5	301.2	20	PE(14:0/20:5)	-43	-5.052
744.6	337.3	20	PE(14:0/22:1)	-43	-5.052
742.5	335.3	20	PE(14:0/22:2)	-43	-5.052
738.5	331.3	20	PE(14:0/22:4)	-43	-5.052
736.5	329.2	20	PE(14:0/22:5)	-43	-5.052
734.5	327.2	20	PE(14:0/22:6)	-43	-5.052
660.5	225.2	20	PE(16:0/14:1)	-43	-5.052
686.5	281.2	20	PE(18:1/14:1)	-43	-5.052
684.5	279.2	20	PE(18:2/14:1)	-43	-5.052
646.4	241.2	20	PE(15:0/14:1)	-43	-5.052
676.5	241.2	20	PE(16:0/15:0)	-43	-5.052
674.5	241.2	20	PE(15:0/16:1)	-43	-5.052
704.5	241.2	20	PE(18:0/15:0)	-43	-5.052
702.5	241.2	20	PE(15:0/18:1)	-43	-5.052
700.5	241.2	20	PE(15:0/18:2)	-43	-5.052
698.5	241.2	20	PE(15:0/18:3)	-43	-5.052
696.5	241.2	20	PE(15:0/18:4)	-43	-5.052
728.5	241.2	20	PE(15:0/20:2)	-43	-5.052
726.5	241.2	20	PE(15:0/20:3)	-43	-5.052
724.5	241.2	20	PE(15:0/20:4)	-43	-5.052
722.5	241.2	20	PE(15:0/20:5)	-43	-5.052
758.6	241.2	20	PE(15:0/22:1)	-43	-5.052
756.6	241.2	20	PE(15:0/22:2)	-43	-5.052
752.5	241.2	20	PE(15:0/22:4)	-43	-5.052
750.5	241.2	20	PE(15:0/22:5)	-43	-5.052
748.5	241.2	20	PE(15:0/22:6)	-43	-5.052
690.5	255.2	20	PE(16:0/16:0)	-43	-5.052
688.5	253.2	20	PE(16:0/16:1)	-43	-5.052
718.5	283.3	20	PE(18:0/16:0)	-43	-5.052
716.5	281.2	20	PE(16:0/18:1)	-43	-5.052
714.5	279.2	20	PE(16:0/18:2)	-43	-5.052
712.5	277.2	20	PE(16:0/18:3)	-43	-5.052
710.5	275.2	20	PE(16:0/18:4)	-43	-5.052
744.6	309.3	20	PE(16:0/20:1)	-43	-5.052
742.5	307.3	20	PE(16:0/20:2)	-43	-5.052
740.5	305.2	20	PE(16:0/20:3)	-43	-5.052
738.5	303.2	20	PE(16:0/20:4)	-43	-5.052
736.5	301.2	20	PE(16:0/20:5)	-43	-5.052
772.6	337.3	20	PE(16:0/22:1)	-43	-5.052
770.6	335.3	20	PE(16:0/22:2)	-43	-5.052
766.5	331.3	20	PE(16:0/22:4)	-43	-5.052
764.5	329.2	20	PE(16:0/22:5)	-43	-5.052
762.5	327.2	20	PE(16:0/22:6)	-43	-5.052
716.5	283.3	20	PE(18:0/16:1)	-43	-5.052
714.5	281.2	20	PE(18:1/16:1)	-43	-5.052
712.5	279.2	20	PE(18:2/16:1)	-43	-5.052
674.5	269.2	20	PE(17:0/14:1)	-43	-5.052
704.5	269.2	20	PE(16:0/17:0)	-43	-5.052
702.5	269.2	20	PE(17:0/16:1)	-43	-5.052
732.6	269.2	20	PE(18:0/17:0)	-43	-5.052
730.5	269.2	20	PE(17:0/18:1)	-43	-5.052
728.5	269.2	20	PE(17:0/18:2)	-43	-5.052
726.5	269.2	20	PE(17:0/18:3)	-43	-5.052
724.5	269.2	20	PE(17:0/18:4)	-43	-5.052
756.6	269.2	20	PE(17:0/20:2)	-43	-5.052
754.5	269.2	20	PE(17:0/20:3)	-43	-5.052
752.5	269.2	20	PE(17:0/20:4)	-43	-5.052
750.5	269.2	20	PE(17:0/20:5)	-43	-5.052
786.6	269.2	20	PE(17:0/22:1)	-43	-5.052
784.6	269.2	20	PE(17:0/22:2)	-43	-5.052
780.6	269.2	20	PE(17:0/22:4)	-43	-5.052
778.5	269.2	20	PE(17:0/22:5)	-43	-5.052
776.5	269.2	20	PE(17:0/22:6)	-43	-5.052
688.5	225.2	20	PE(18:0/14:1)	-43	-5.052
746.6	283.3	20	PE(18:0/18:0)	-43	-5.052
744.6	281.2	20	PE(18:0/18:1)	-43	-5.052
742.5	279.2	20	PE(18:0/18:2)	-43	-5.052
740.5	277.2	20	PE(18:0/18:3)	-43	-5.052
738.5	275.2	20	PE(18:0/18:4)	-43	-5.052
772.6	309.3	20	PE(18:0/20:1)	-43	-5.052
770.6	307.3	20	PE(18:0/20:2)	-43	-5.052
768.6	305.2	20	PE(18:0/20:3)	-43	-5.052
766.5	303.2	20	PE(18:0/20:4)	-43	-5.052
764.5	301.2	20	PE(18:0/20:5)	-43	-5.052
798.6	335.3	20	PE(18:0/22:2)	-43	-5.052
794.6	331.3	20	PE(18:0/22:4)	-43	-5.052
792.6	329.2	20	PE(18:0/22:5)	-43	-5.052
790.5	327.2	20	PE(18:0/22:6)	-43	-5.052
742.5	281.2	20	PE(18:1/18:1)	-43	-5.052
740.5	279.2	20	PE(18:1/18:2)	-43	-5.052
738.5	277.2	20	PE(18:1/18:3)	-43	-5.052
736.5	275.2	20	PE(18:1/18:4)	-43	-5.052
770.6	309.3	20	PE(18:1/20:1)	-43	-5.052
768.6	307.3	20	PE(18:1/20:2)	-43	-5.052
766.5	305.2	20	PE(18:1/20:3)	-43	-5.052
764.5	303.2	20	PE(18:1/20:4)	-43	-5.052
762.5	301.2	20	PE(18:1/20:5)	-43	-5.052
800.6	281.2	20	PE(22:0/18:1)	-43	-5.052
798.6	337.3	20	PE(18:1/22:1)	-43	-5.052
796.6	335.3	20	PE(18:1/22:2)	-43	-5.052
792.6	331.3	20	PE(18:1/22:4)	-43	-5.052
790.5	329.2	20	PE(18:1/22:5)	-43	-5.052
788.5	327.2	20	PE(18:1/22:6)	-43	-5.052
738.5	279.2	20	PE(18:2/18:2)	-43	-5.052
736.5	277.2	20	PE(18:2/18:3)	-43	-5.052
734.5	275.2	20	PE(18:2/18:4)	-43	-5.052
768.6	309.3	20	PE(18:2/20:1)	-43	-5.052
766.5	307.3	20	PE(18:2/20:2)	-43	-5.052
764.5	305.2	20	PE(18:2/20:3)	-43	-5.052
762.5	303.2	20	PE(18:2/20:4)	-43	-5.052
760.5	301.2	20	PE(18:2/20:5)	-43	-5.052
796.6	337.3	20	PE(18:2/22:1)	-43	-5.052
794.6	335.3	20	PE(18:2/22:2)	-43	-5.052
790.5	331.3	20	PE(18:2/22:4)	-43	-5.052
788.5	329.2	20	PE(18:2/22:5)	-43	-5.052
786.5	327.2	20	PE(18:2/22:6)	-43	-5.052
646.5	225.2	20	PE(O-16:0/14:1)	-43	-5.052
676.5	255.2	20	PE(O-16:0/16:0)	-43	-5.052
674.5	253.2	20	PE(O-16:0/16:1)	-43	-5.052
704.6	283.3	20	PE(O-16:0/18:0)	-43	-5.052
702.5	281.2	20	PE(O-16:0/18:1)	-43	-5.052
700.5	279.2	20	PE(O-16:0/18:2)	-43	-5.052
698.5	277.2	20	PE(O-16:0/18:3)	-43	-5.052
696.5	275.2	20	PE(O-16:0/18:4)	-43	-5.052
730.6	309.3	20	PE(O-16:0/20:1)	-43	-5.052
728.6	307.3	20	PE(O-16:0/20:2)	-43	-5.052
726.5	305.2	20	PE(O-16:0/20:3)	-43	-5.052
724.5	303.2	20	PE(O-16:0/20:4)	-43	-5.052
722.5	301.2	20	PE(O-16:0/20:5)	-43	-5.052
758.6	337.3	20	PE(O-16:0/22:1)	-43	-5.052
756.6	335.3	20	PE(O-16:0/22:2)	-43	-5.052
752.6	331.3	20	PE(O-16:0/22:4)	-43	-5.052
750.5	329.2	20	PE(O-16:0/22:5)	-43	-5.052
748.5	327.2	20	PE(O-16:0/22:6)	-43	-5.052
674.5	225.2	20	PE(O-18:0/14:1)	-43	-5.052
704.6	255.2	20	PE(O-18:0/16:0)	-43	-5.052
702.5	253.2	20	PE(O-18:0/16:1)	-43	-5.052
732.6	283.3	20	PE(O-18:0/18:0)	-43	-5.052
730.5	281.2	20	PE(O-18:0/18:1)	-43	-5.052
728.6	279.2	20	PE(O-18:0/18:2)	-43	-5.052
726.5	277.2	20	PE(O-18:0/18:3)	-43	-5.052
724.5	275.2	20	PE(O-18:0/18:4)	-43	-5.052
758.6	309.3	20	PE(O-18:0/20:1)	-43	-5.052
756.6	307.3	20	PE(O-18:0/20:2)	-43	-5.052
754.6	305.2	20	PE(O-18:0/20:3)	-43	-5.052
752.6	303.2	20	PE(O-18:0/20:4)	-43	-5.052
750.5	301.2	20	PE(O-18:0/20:5)	-43	-5.052
786.6	337.3	20	PE(O-18:0/22:1)	-43	-5.052
784.6	335.3	20	PE(O-18:0/22:2)	-43	-5.052
780.6	331.3	20	PE(O-18:0/22:4)	-43	-5.052
778.6	329.2	20	PE(O-18:0/22:5)	-43	-5.052
776.6	327.2	20	PE(O-18:0/22:6)	-43	-5.052
674.5	283.3	20	PE(P-14:0/18:0)	-43	-5.052
672.5	281.2	20	PE(P-14:0/18:1)	-43	-5.052
670.5	281.2	20	PE(P-14:1/18:1)	-43	-5.052
644.5	225.2	20	PE(P-16:0/14:1)	-43	-5.052
674.5	255.2	20	PE(P-16:0/16:0)	-43	-5.052
672.5	253.2	20	PE(P-16:0/16:1)	-43	-5.052
702.5	283.3	20	PE(P-16:0/18:0)	-43	-5.052
700.5	281.2	20	PE(P-16:0/18:1)	-43	-5.052
698.5	279.2	20	PE(P-16:0/18:2)	-43	-5.052
696.5	277.2	20	PE(P-16:0/18:3)	-43	-5.052
694.5	275.2	20	PE(P-16:0/18:4)	-43	-5.052
728.6	309.3	20	PE(P-16:0/20:1)	-43	-5.052
726.5	307.3	20	PE(P-16:0/20:2)	-43	-5.052
724.5	305.2	20	PE(P-16:0/20:3)	-43	-5.052
722.5	303.2	20	PE(P-16:0/20:4)	-43	-5.052
720.5	301.2	20	PE(P-16:0/20:5)	-43	-5.052
756.6	337.3	20	PE(P-16:0/22:1)	-43	-5.052
754.6	335.3	20	PE(P-16:0/22:2)	-43	-5.052
750.5	331.3	20	PE(P-16:0/22:4)	-43	-5.052
748.5	329.2	20	PE(P-16:0/22:5)	-43	-5.052
746.5	327.2	20	PE(P-16:0/22:6)	-43	-5.052
698.5	281.2	20	PE(P-16:1/18:1)	-43	-5.052
672.5	225.2	20	PE(P-18:0/14:1)	-43	-5.052
702.5	255.2	20	PE(P-18:0/16:0)	-43	-5.052
700.5	253.2	20	PE(P-18:0/16:1)	-43	-5.052
730.6	283.3	20	PE(P-18:0/18:0)	-43	-5.052
728.6	281.2	20	PE(P-18:0/18:1)	-43	-5.052
726.5	279.2	20	PE(P-18:0/18:2)	-43	-5.052
724.5	277.2	20	PE(P-18:0/18:3)	-43	-5.052
722.5	275.2	20	PE(P-18:0/18:4)	-43	-5.052
756.6	309.3	20	PE(P-18:0/20:1)	-43	-5.052
754.6	307.3	20	PE(P-18:0/20:2)	-43	-5.052
752.6	305.2	20	PE(P-18:0/20:3)	-43	-5.052
750.5	303.2	20	PE(P-18:0/20:4)	-43	-5.052
748.5	301.2	20	PE(P-18:0/20:5)	-43	-5.052
784.6	337.3	20	PE(P-18:0/22:1)	-43	-5.052
782.6	335.3	20	PE(P-18:0/22:2)	-43	-5.052
778.6	331.3	20	PE(P-18:0/22:4)	-43	-5.052
776.6	329.2	20	PE(P-18:0/22:5)	-43	-5.052
774.5	327.2	20	PE(P-18:0/22:6)	-43	-5.052
670.5	225.2	20	PE(P-18:1/14:1)	-43	-5.052
700.5	255.2	20	PE(P-18:1/16:0)	-43	-5.052
698.5	253.2	20	PE(P-18:1/16:1)	-43	-5.052
728.6	283.2	20	PE(P-18:1/18:0)	-43	-5.052
726.5	281.2	20	PE(P-18:1/18:1)	-43	-5.052
724.5	279.2	20	PE(P-18:1/18:2)	-43	-5.052
722.5	277.2	20	PE(P-18:1/18:3)	-43	-5.052
720.5	275.2	20	PE(P-18:1/18:4)	-43	-5.052
754.6	309.3	20	PE(P-18:1/20:1)	-43	-5.052
752.6	307.3	20	PE(P-18:1/20:2)	-43	-5.052
750.5	305.2	20	PE(P-18:1/20:3)	-43	-5.052
748.5	303.2	20	PE(P-18:1/20:4)	-43	-5.052
746.5	301.2	20	PE(P-18:1/20:5)	-43	-5.052
782.6	337.3	20	PE(P-18:1/22:1)	-43	-5.052
780.6	335.3	20	PE(P-18:1/22:2)	-43	-5.052
776.6	331.3	20	PE(P-18:1/22:4)	-43	-5.052
774.5	329.2	20	PE(P-18:1/22:5)	-43	-5.052
772.5	327.2	20	PE(P-18:1/22:6)	-43	-5.052
722.5	279.2	20	PE(P-18:2/18:2)	-43	-5.052
746.5	303.2	20	PE(P-18:2/20:4)	-43	-5.052
770.5	327.2	20	PE(P-18:2/22:6)	-43	-5.052
749.6	281.2	20	dPE(18:0/18:1)	-43	-5.052
747.5	279.2	20	dPE(18:0/18:2)	-43	-5.052
745.5	277.2	20	dPE(18:0/18:3)	-43	-5.052
773.6	305.2	20	dPE(18:0/20:3)	-43	-5.052
771.5	303.2	20	dPE(18:0/20:4)	-43	-5.052
769.5	301.2	20	dPE(18:0/20:5)	-43	-5.052
797.6	329.2	20	dPE(18:0/22:5)	-43	-5.052
795.5	327.2	20	dPE(18:0/22:6)	-43	-5.052
749.6	288.2	20	dPE(18:0d5/18:1)	-43	-5.052
747.5	288.2	20	dPE(18:0d5/18:2)	-43	-5.052
745.5	288.2	20	dPE(18:0d5/18:3)	-43	-5.052
773.6	288.2	20	dPE(18:0d5/20:3)	-43	-5.052
771.5	288.2	20	dPE(18:0d5/20:4)	-43	-5.052
769.5	288.2	20	dPE(18:0d5/20:5)	-43	-5.052
797.6	288.2	20	dPE(18:0d5/22:5)	-43	-5.052
795.5	288.2	20	dPE(18:0d5/22:6)	-43	-5.052
500	250	50	LPCBLANK	-43	-5.052
498.3	199.2	20	LPC(12:0)	-43	-16.263
526.3	227.2	20	LPC(14:0)	-43	-16.263
524.3	225.2	20	LPC(14:1)	-43	-16.263
540.3	241.2	20	LPC(15:0)	-43	-16.263
554.3	255.2	20	LPC(16:0)	-43	-16.263
552.3	253.2	20	LPC(16:1)	-43	-16.263
563.2	264.2	20	dLPC(16:0)	-43	-16.263
500.1	250.1	50	LPCBLANK2	-43	-16.263
568.3	269.2	20	LPC(17:0)	-43	-16.263
582.4	283.3	20	LPC(18:0)	-43	-16.263
580.4	281.2	20	LPC(18:1)	-43	-16.263
578.3	279.2	20	LPC(18:2)	-43	-16.263
576.3	277.2	20	LPC(18:3)	-43	-16.263
574.3	275.2	20	LPC(18:4)	-43	-16.263
610.4	311.3	20	LPC(20:0)	-43	-16.263
608.4	309.3	20	LPC(20:1)	-43	-16.263
606.4	307.3	20	LPC(20:2)	-43	-16.263
604.4	305.2	20	LPC(20:3)	-43	-16.263
602.4	303.2	20	LPC(20:4)	-43	-16.263
600.3	301.2	20	LPC(20:5)	-43	-16.263
638.4	339.3	20	LPC(22:0)	-43	-16.263
636.4	337.3	20	LPC(22:1)	-43	-16.263
634.4	335.3	20	LPC(22:2)	-43	-16.263
630.4	331.3	20	LPC(22:4)	-43	-16.263
628.4	329.2	20	LPC(22:5)	-43	-16.263
626.3	327.2	20	LPC(22:6)	-43	-16.263
666.5	367.4	20	LPC(24:0)	-43	-16.263
664.5	365.3	20	LPC(24:1)	-43	-16.263
350	200	50	LPEBLANK	-43	-16.263
396.2	199.2	20	LPE(12:0)	-43	-16.263
424.2	227.2	20	LPE(14:0)	-43	-16.263
422.2	225.2	20	LPE(14:1)	-43	-16.263
438.3	241.2	20	LPE(15:0)	-43	-16.263
452.3	255.2	20	LPE(16:0)	-43	-16.263
450.3	253.2	20	LPE(16:1)	-43	-16.263
350.1	200.1	50	LPEBLANK2	-43	-16.263
466.3	269.2	20	LPE(17:0)	-43	-16.263
480.3	283.3	20	LPE(18:0)	-43	-16.263
478.3	281.2	20	LPE(18:1)	-43	-16.263
476.3	279.2	20	LPE(18:2)	-43	-16.263
474.3	277.2	20	LPE(18:3)	-43	-16.263
472.2	275.2	20	LPE(18:4)	-43	-16.263
508.3	311.3	20	LPE(20:0)	-43	-16.263
506.3	309.3	20	LPE(20:1)	-43	-16.263
504.3	307.3	20	LPE(20:2)	-43	-16.263
502.3	305.2	20	LPE(20:3)	-43	-16.263
500.3	303.2	20	LPE(20:4)	-43	-16.263
498.3	301.2	20	LPE(20:5)	-43	-16.263
536.4	339.3	20	LPE(22:0)	-43	-16.263
534.4	337.3	20	LPE(22:1)	-43	-16.263
532.3	335.3	20	LPE(22:2)	-43	-16.263
528.3	331.3	20	LPE(22:4)	-43	-16.263
526.3	329.2	20	LPE(22:5)	-43	-16.263
524.3	327.2	20	LPE(22:6)	-43	-16.263
564.4	367.4	20	LPE(24:0)	-43	-16.263
562.4	365.3	20	LPE(24:1)	-43	-16.263
485.3	288.3	20	dLPE(18:0)	-43	-16.263

## Sheet: S2-Method#2
M2_Negative mode					M2_Positive mode
Q1 (Da)	Q3 (Da)	TIME (msec)	ID		Q1 (Da)	Q3 (Da)	TIME (msec)	ID	CE (VOLTS)
199.2	199.2	20	FFA(12:0)		656.6	439.4	20	TAG36:0-FA12:0	36
227.2	227.2	20	FFA(14:0)		684.6	467.4	20	TAG38:0-FA12:0	36	Each MRM Q1/Q3 pair is specific to a lipid species where Q1 is the precursor mass and Q3 is the mass of one of its constituent fatty acid product ions
225.2	225.2	20	FFA(14:1)		712.6	495.4	20	TAG40:0-FA12:0	36
241.2	241.2	20	FFA(15:0)		712.6	467.4	20	TAG40:0-FA14:0	36
255.2	255.2	20	FFA(16:0)		712.6	439.3	20	TAG40:0-FA16:0	36
253.2	253.2	20	FFA(16:1)		740.7	523.5	20	TAG42:0-FA12:0	36
269.2	269.2	20	FFA(17:0)		740.7	495.5	20	TAG42:0-FA14:0	36
283.3	283.3	20	FFA(18:0)		740.7	467.4	20	TAG42:0-FA16:0	36
281.2	281.2	20	FFA(18:1)		738.7	521.5	20	TAG42:1-FA12:0	36
279.2	279.2	20	FFA(18:2)		738.7	493.5	20	TAG42:1-FA14:0	36
277.2	277.2	20	FFA(18:3)		738.7	465.4	20	TAG42:1-FA16:0	36
275.2	275.2	20	FFA(18:4)		738.7	467.4	20	TAG42:1-FA16:1	36
311.3	311.3	20	FFA(20:0)		738.7	439.4	20	TAG42:1-FA18:1	36
309.3	309.3	20	FFA(20:1)		736.6	519.4	20	TAG42:2-FA12:0	36
307.3	307.3	20	FFA(20:2)		736.6	439.3	20	TAG42:2-FA18:2	36
305.2	305.2	20	FFA(20:3)		768.7	551.5	20	TAG44:0-FA12:0	36
303.2	303.2	20	FFA(20:4)		768.7	523.5	20	TAG44:0-FA14:0	36
301.2	301.2	20	FFA(20:5)		768.7	495.4	20	TAG44:0-FA16:0	36
339.3	339.3	20	FFA(22:0)		768.7	467.4	20	TAG44:0-FA18:0	36
337.3	337.3	20	FFA(22:1)		766.7	549.5	20	TAG44:1-FA12:0	36
335.3	335.3	20	FFA(22:2)		766.7	521.5	20	TAG44:1-FA14:0	36
331.3	331.3	20	FFA(22:4)		766.7	523.5	20	TAG44:1-FA14:1	36
329.2	329.2	20	FFA(22:5)		766.7	493.4	20	TAG44:1-FA16:0	36
327.2	327.2	20	FFA(22:6)		766.7	495.4	20	TAG44:1-FA16:1	36
367.4	367.4	20	FFA(24:0)		766.7	467.4	20	TAG44:1-FA18:1	36
365.3	365.3	20	FFA(24:1)		764.7	547.5	20	TAG44:2-FA12:0	36
264.2	264.2	20	dFFA(16:0)		764.7	519.5	20	TAG44:2-FA14:0	36
267.2	267.2	20	dFFA(17:1)		764.7	491.4	20	TAG44:2-FA16:0	36
					764.7	493.4	20	TAG44:2-FA16:1	36
					764.7	465.4	20	TAG44:2-FA18:1	36
					764.7	467.4	20	TAG44:2-FA18:2	36
					762.7	465.4	20	TAG44:3-FA18:2	36
					782.7	537.5	20	TAG45:0-FA14:0	36
					782.7	523.4	20	TAG45:0-FA15:0	36
					782.7	509.4	20	TAG45:0-FA16:0	36
					780.7	521.4	20	TAG45:1-FA15:0	36
					780.7	507.4	20	TAG45:1-FA16:0	36
					780.7	481.4	20	TAG45:1-FA18:1	36
					796.7	579.5	20	TAG46:0-FA12:0	36
					796.7	551.5	20	TAG46:0-FA14:0	36
					796.7	523.4	20	TAG46:0-FA16:0	36
					796.7	495.4	20	TAG46:0-FA18:0	36
					794.7	577.5	20	TAG46:1-FA12:0	36
					794.7	549.5	20	TAG46:1-FA14:0	36
					794.7	551.5	20	TAG46:1-FA14:1	36
					794.7	521.4	20	TAG46:1-FA16:0	36
					794.7	523.4	20	TAG46:1-FA16:1	36
					794.7	493.4	20	TAG46:1-FA18:0	36
					794.7	495.4	20	TAG46:1-FA18:1	36
					792.7	575.5	20	TAG46:2-FA12:0	36
					792.7	547.5	20	TAG46:2-FA14:0	36
					792.7	549.5	20	TAG46:2-FA14:1	36
					792.7	519.4	20	TAG46:2-FA16:0	36
					792.7	521.4	20	TAG46:2-FA16:1	36
					792.7	493.4	20	TAG46:2-FA18:1	36
					792.7	495.4	20	TAG46:2-FA18:2	36
					790.7	573.5	20	TAG46:3-FA12:0	36
					790.7	545.5	20	TAG46:3-FA14:0	36
					790.7	547.5	20	TAG46:3-FA14:1	36
					790.7	517.4	20	TAG46:3-FA16:0	36
					790.7	519.4	20	TAG46:3-FA16:1	36
					790.7	491.4	20	TAG46:3-FA18:1	36
					790.7	493.4	20	TAG46:3-FA18:2	36
					790.7	495.4	20	TAG46:3-FA18:3	36
					788.7	491.4	20	TAG46:4-FA18:2	36
					810.7	565.5	20	TAG47:0-FA14:0	36
					810.7	551.4	20	TAG47:0-FA15:0	36
					810.7	537.4	20	TAG47:0-FA16:0	36
					810.7	523.4	20	TAG47:0-FA17:0	36
					808.7	563.5	20	TAG47:1-FA14:0	36
					808.7	549.4	20	TAG47:1-FA15:0	36
					808.7	535.4	20	TAG47:1-FA16:0	36
					808.7	537.4	20	TAG47:1-FA16:1	36
					808.7	521.4	20	TAG47:1-FA17:0	36
					808.7	509.4	20	TAG47:1-FA18:1	36
					806.7	561.5	20	TAG47:2-FA14:0	36
					806.7	547.4	20	TAG47:2-FA15:0	36
					806.7	535.4	20	TAG47:2-FA16:1	36
					806.7	507.4	20	TAG47:2-FA18:1	36
					806.7	509.4	20	TAG47:2-FA18:2	36
					824.7	579.5	20	TAG48:0-FA14:0	36
					824.7	551.4	20	TAG48:0-FA16:0	36
					824.7	523.4	20	TAG48:0-FA18:0	36
					822.7	605.5	20	TAG48:1-FA12:0	36
					822.7	577.5	20	TAG48:1-FA14:0	36
					822.7	579.5	20	TAG48:1-FA14:1	36
					822.7	549.4	20	TAG48:1-FA16:0	36
					822.7	551.4	20	TAG48:1-FA16:1	36
					822.7	521.4	20	TAG48:1-FA18:0	36
					822.7	523.4	20	TAG48:1-FA18:1	36
					820.7	603.5	20	TAG48:2-FA12:0	36
					820.7	575.5	20	TAG48:2-FA14:0	36
					820.7	577.5	20	TAG48:2-FA14:1	36
					820.7	547.4	20	TAG48:2-FA16:0	36
					820.7	549.4	20	TAG48:2-FA16:1	36
					820.7	519.4	20	TAG48:2-FA18:0	36
					820.7	521.4	20	TAG48:2-FA18:1	36
					820.7	523.4	20	TAG48:2-FA18:2	36
					818.7	601.5	20	TAG48:3-FA12:0	36
					818.7	573.5	20	TAG48:3-FA14:0	36
					818.7	575.5	20	TAG48:3-FA14:1	36
					818.7	545.4	20	TAG48:3-FA16:0	36
					818.7	547.4	20	TAG48:3-FA16:1	36
					818.7	519.4	20	TAG48:3-FA18:1	36
					818.7	521.4	20	TAG48:3-FA18:2	36
					818.7	523.4	20	TAG48:3-FA18:3	36
					816.7	599.5	20	TAG48:4-FA12:0	36
					816.7	571.5	20	TAG48:4-FA14:0	36
					816.7	573.5	20	TAG48:4-FA14:1	36
					816.7	543.4	20	TAG48:4-FA16:0	36
					816.7	545.4	20	TAG48:4-FA16:1	36
					816.7	517.4	20	TAG48:4-FA18:1	36
					816.7	519.4	20	TAG48:4-FA18:2	36
					816.7	521.4	20	TAG48:4-FA18:3	36
					816.7	495.4	20	TAG48:4-FA20:4	36
					814.7	517.4	20	TAG48:5-FA18:2	36
					814.7	519.4	20	TAG48:5-FA18:3	36
					838.8	579.5	20	TAG49:0-FA15:0	36
					838.8	565.5	20	TAG49:0-FA16:0	36
					838.8	551.5	20	TAG49:0-FA17:0	36
					838.8	537.5	20	TAG49:0-FA18:0	36
					836.8	591.6	20	TAG49:1-FA14:0	36
					836.8	577.5	20	TAG49:1-FA15:0	36
					836.8	563.5	20	TAG49:1-FA16:0	36
					836.8	565.5	20	TAG49:1-FA16:1	36
					836.8	549.5	20	TAG49:1-FA17:0	36
					836.8	537.5	20	TAG49:1-FA18:1	36
					834.8	589.6	20	TAG49:2-FA14:0	36
					834.8	575.5	20	TAG49:2-FA15:0	36
					834.8	561.5	20	TAG49:2-FA16:0	36
					834.8	563.5	20	TAG49:2-FA16:1	36
					834.8	547.5	20	TAG49:2-FA17:0	36
					834.8	535.5	20	TAG49:2-FA18:1	36
					834.8	537.5	20	TAG49:2-FA18:2	36
					832.8	573.5	20	TAG49:3-FA15:0	36
					832.8	559.5	20	TAG49:3-FA16:0	36
					832.8	561.5	20	TAG49:3-FA16:1	36
					832.8	535.5	20	TAG49:3-FA18:2	36
					832.8	537.5	20	TAG49:3-FA18:3	36
					852.8	607.6	20	TAG50:0-FA14:0	36
					852.8	579.5	20	TAG50:0-FA16:0	36
					852.8	551.5	20	TAG50:0-FA18:0	36
					850.8	605.6	20	TAG50:1-FA14:0	36
					850.8	577.5	20	TAG50:1-FA16:0	36
					850.8	579.5	20	TAG50:1-FA16:1	36
					850.8	549.5	20	TAG50:1-FA18:0	36
					850.8	551.5	20	TAG50:1-FA18:1	36
					850.8	523.5	20	TAG50:1-FA20:1	36
					848.8	603.6	20	TAG50:2-FA14:0	36
					848.8	605.6	20	TAG50:2-FA14:1	36
					848.8	575.5	20	TAG50:2-FA16:0	36
					848.8	577.5	20	TAG50:2-FA16:1	36
					848.8	547.5	20	TAG50:2-FA18:0	36
					848.8	549.5	20	TAG50:2-FA18:1	36
					848.8	551.5	20	TAG50:2-FA18:2	36
					848.8	523.5	20	TAG50:2-FA20:2	36
					846.8	601.6	20	TAG50:3-FA14:0	36
					846.8	603.6	20	TAG50:3-FA14:1	36
					846.8	573.5	20	TAG50:3-FA16:0	36
					846.8	575.5	20	TAG50:3-FA16:1	36
					846.8	545.5	20	TAG50:3-FA18:0	36
					846.8	547.5	20	TAG50:3-FA18:1	36
					846.8	549.5	20	TAG50:3-FA18:2	36
					846.8	551.5	20	TAG50:3-FA18:3	36
					846.8	523.5	20	TAG50:3-FA20:3	36
					844.6	599.4	20	TAG50:4-FA14:0	36
					844.6	601.4	20	TAG50:4-FA14:1	36
					844.6	571.3	20	TAG50:4-FA16:0	36
					844.6	573.3	20	TAG50:4-FA16:1	36
					844.6	545.3	20	TAG50:4-FA18:1	36
					844.6	547.3	20	TAG50:4-FA18:2	36
					844.6	549.3	20	TAG50:4-FA18:3	36
					844.6	521.3	20	TAG50:4-FA20:3	36
					844.6	523.3	20	TAG50:4-FA20:4	36
					842.6	597.4	20	TAG50:5-FA14:0	36
					842.6	569.3	20	TAG50:5-FA16:0	36
					842.6	571.3	20	TAG50:5-FA16:1	36
					842.6	543.3	20	TAG50:5-FA18:1	36
					842.6	545.3	20	TAG50:5-FA18:2	36
					842.6	547.3	20	TAG50:5-FA18:3	36
					842.6	521.3	20	TAG50:5-FA20:4	36
					842.6	523.3	20	TAG50:5-FA20:5	36
					840.7	519.4	20	TAG50:6-FA20:4	36
					866.8	593.5	20	TAG51:0-FA16:0	36
					866.8	579.5	20	TAG51:0-FA17:0	36
					866.8	565.5	20	TAG51:0-FA18:0	36
					864.8	605.5	20	TAG51:1-FA15:0	36
					864.8	591.5	20	TAG51:1-FA16:0	36
					864.8	577.5	20	TAG51:1-FA17:0	36
					864.8	563.5	20	TAG51:1-FA18:0	36
					864.8	565.5	20	TAG51:1-FA18:1	36
					862.8	603.5	20	TAG51:2-FA15:0	36
					862.8	589.5	20	TAG51:2-FA16:0	36
					862.8	591.5	20	TAG51:2-FA16:1	36
					862.8	575.5	20	TAG51:2-FA17:0	36
					862.8	563.5	20	TAG51:2-FA18:1	36
					862.8	565.5	20	TAG51:2-FA18:2	36
					860.8	601.5	20	TAG51:3-FA15:0	36
					860.8	589.5	20	TAG51:3-FA16:1	36
					860.8	573.5	20	TAG51:3-FA17:0	36
					860.8	563.5	20	TAG51:3-FA18:2	36
					860.8	565.5	20	TAG51:3-FA18:3	36
					858.8	599.5	20	TAG51:4-FA15:0	36
					858.8	587.5	20	TAG51:4-FA16:1	36
					858.8	561.5	20	TAG51:4-FA18:2	36
					858.8	563.5	20	TAG51:4-FA18:3	36
					858.8	537.5	20	TAG51:4-FA20:4	36
					856.8	559.5	20	TAG51:5-FA18:2	36
					856.8	561.5	20	TAG51:5-FA18:3	36
					880.8	607.5	20	TAG52:0-FA16:0	36
					880.8	579.5	20	TAG52:0-FA18:0	36
					880.8	551.5	20	TAG52:0-FA20:0	36
					878.8	605.5	20	TAG52:1-FA16:0	36
					878.8	607.5	20	TAG52:1-FA16:1	36
					878.8	577.5	20	TAG52:1-FA18:0	36
					878.8	579.5	20	TAG52:1-FA18:1	36
					878.8	549.5	20	TAG52:1-FA20:0	36
					878.8	551.5	20	TAG52:1-FA20:1	36
					876.8	631.6	20	TAG52:2-FA14:0	36
					876.8	603.5	20	TAG52:2-FA16:0	36
					876.8	605.5	20	TAG52:2-FA16:1	36
					876.8	575.5	20	TAG52:2-FA18:0	36
					876.8	577.5	20	TAG52:2-FA18:1	36
					876.8	579.5	20	TAG52:2-FA18:2	36
					876.8	547.5	20	TAG52:2-FA20:0	36
					876.8	549.5	20	TAG52:2-FA20:1	36
					876.8	551.5	20	TAG52:2-FA20:2	36
					874.8	629.6	20	TAG52:3-FA14:0	36
					874.8	601.5	20	TAG52:3-FA16:0	36
					874.8	603.5	20	TAG52:3-FA16:1	36
					874.8	573.5	20	TAG52:3-FA18:0	36
					874.8	575.5	20	TAG52:3-FA18:1	36
					874.8	577.5	20	TAG52:3-FA18:2	36
					874.8	579.5	20	TAG52:3-FA18:3	36
					874.8	545.5	20	TAG52:3-FA20:0	36
					874.8	547.5	20	TAG52:3-FA20:1	36
					874.8	549.5	20	TAG52:3-FA20:2	36
					874.8	551.5	20	TAG52:3-FA20:3	36
					874.8	519.5	20	TAG52:3-FA22:1	36
					872.8	627.6	20	TAG52:4-FA14:0	36
					872.8	599.5	20	TAG52:4-FA16:0	36
					872.8	601.5	20	TAG52:4-FA16:1	36
					872.8	571.5	20	TAG52:4-FA18:0	36
					872.8	573.5	20	TAG52:4-FA18:1	36
					872.8	575.5	20	TAG52:4-FA18:2	36
					872.8	577.5	20	TAG52:4-FA18:3	36
					872.8	543.5	20	TAG52:4-FA20:0	36
					872.8	547.5	20	TAG52:4-FA20:2	36
					872.8	549.5	20	TAG52:4-FA20:3	36
					872.8	551.5	20	TAG52:4-FA20:4	36
					872.8	517.5	20	TAG52:4-FA22:1	36
					872.8	523.5	20	TAG52:4-FA22:4	36
					870.8	625.6	20	TAG52:5-FA14:0	36
					870.8	597.5	20	TAG52:5-FA16:0	36
					870.8	599.5	20	TAG52:5-FA16:1	36
					870.8	571.5	20	TAG52:5-FA18:1	36
					870.8	573.5	20	TAG52:5-FA18:2	36
					870.8	575.5	20	TAG52:5-FA18:3	36
					870.8	547.5	20	TAG52:5-FA20:3	36
					870.8	549.5	20	TAG52:5-FA20:4	36
					870.8	551.5	20	TAG52:5-FA20:5	36
					870.8	523.5	20	TAG52:5-FA22:5	36
					868.8	623.6	20	TAG52:6-FA14:0	36
					868.8	595.5	20	TAG52:6-FA16:0	36
					868.8	597.5	20	TAG52:6-FA16:1	36
					868.8	569.5	20	TAG52:6-FA18:1	36
					868.8	571.5	20	TAG52:6-FA18:2	36
					868.8	573.5	20	TAG52:6-FA18:3	36
					868.8	547.5	20	TAG52:6-FA20:4	36
					868.8	549.5	20	TAG52:6-FA20:5	36
					868.8	523.5	20	TAG52:6-FA22:6	36
					866.7	593.4	20	TAG52:7-FA16:0	36
					866.7	567.4	20	TAG52:7-FA18:1	36
					866.7	547.4	20	TAG52:7-FA20:5	36
					866.7	521.4	20	TAG52:7-FA22:6	36
					864.8	593.5	20	TAG52:8-FA16:1	36
					864.8	567.5	20	TAG52:8-FA18:2	36
					894.8	621.5	20	TAG53:0-FA16:0	36
					892.8	619.5	20	TAG53:1-FA16:0	36
					892.8	605.5	20	TAG53:1-FA17:0	36
					892.8	591.5	20	TAG53:1-FA18:0	36
					892.8	593.5	20	TAG53:1-FA18:1	36
					890.8	617.5	20	TAG53:2-FA16:0	36
					890.8	603.5	20	TAG53:2-FA17:0	36
					890.8	591.5	20	TAG53:2-FA18:1	36
					890.8	593.5	20	TAG53:2-FA18:2	36
					888.8	615.5	20	TAG53:3-FA16:0	36
					888.8	601.5	20	TAG53:3-FA17:0	36
					888.8	591.5	20	TAG53:3-FA18:2	36
					886.8	613.5	20	TAG53:4-FA16:0	36
					886.8	599.5	20	TAG53:4-FA17:0	36
					886.8	589.5	20	TAG53:4-FA18:2	36
					886.8	591.5	20	TAG53:4-FA18:3	36
					886.8	565.5	20	TAG53:4-FA20:4	36
					884.8	563.5	20	TAG53:5-FA20:4	36
					882.8	561.5	20	TAG53:6-FA20:4	36
					908.8	635.5	20	TAG54:0-FA16:0	36
					908.8	607.5	20	TAG54:0-FA18:0	36
					906.8	633.5	20	TAG54:1-FA16:0	36
					906.8	605.5	20	TAG54:1-FA18:0	36
					906.8	607.5	20	TAG54:1-FA18:1	36
					906.8	577.5	20	TAG54:1-FA20:0	36
					906.8	579.5	20	TAG54:1-FA20:1	36
					904.8	631.5	20	TAG54:2-FA16:0	36
					904.8	603.5	20	TAG54:2-FA18:0	36
					904.8	605.5	20	TAG54:2-FA18:1	36
					904.8	607.5	20	TAG54:2-FA18:2	36
					904.8	575.5	20	TAG54:2-FA20:0	36
					904.8	577.5	20	TAG54:2-FA20:1	36
					904.8	579.5	20	TAG54:2-FA20:2	36
					902.8	629.5	20	TAG54:3-FA16:0	36
					902.8	631.5	20	TAG54:3-FA16:1	36
					902.8	601.5	20	TAG54:3-FA18:0	36
					902.8	603.5	20	TAG54:3-FA18:1	36
					902.8	605.5	20	TAG54:3-FA18:2	36
					902.8	607.5	20	TAG54:3-FA18:3	36
					902.8	575.5	20	TAG54:3-FA20:1	36
					902.8	577.5	20	TAG54:3-FA20:2	36
					902.8	579.5	20	TAG54:3-FA20:3	36
					900.8	627.5	20	TAG54:4-FA16:0	36
					900.8	629.5	20	TAG54:4-FA16:1	36
					900.8	599.5	20	TAG54:4-FA18:0	36
					900.8	601.5	20	TAG54:4-FA18:1	36
					900.8	603.5	20	TAG54:4-FA18:2	36
					900.8	605.5	20	TAG54:4-FA18:3	36
					900.8	573.5	20	TAG54:4-FA20:1	36
					900.8	575.5	20	TAG54:4-FA20:2	36
					900.8	577.5	20	TAG54:4-FA20:3	36
					900.8	579.5	20	TAG54:4-FA20:4	36
					900.8	545.5	20	TAG54:4-FA22:1	36
					900.8	551.5	20	TAG54:4-FA22:4	36
					898.8	625.5	20	TAG54:5-FA16:0	36
					898.8	627.5	20	TAG54:5-FA16:1	36
					898.8	597.5	20	TAG54:5-FA18:0	36
					898.8	599.5	20	TAG54:5-FA18:1	36
					898.8	601.5	20	TAG54:5-FA18:2	36
					898.8	603.5	20	TAG54:5-FA18:3	36
					898.8	573.5	20	TAG54:5-FA20:2	36
					898.8	575.5	20	TAG54:5-FA20:3	36
					898.8	577.5	20	TAG54:5-FA20:4	36
					898.8	579.5	20	TAG54:5-FA20:5	36
					898.8	543.5	20	TAG54:5-FA22:1	36
					898.8	549.5	20	TAG54:5-FA22:4	36
					898.8	551.5	20	TAG54:5-FA22:5	36
					896.8	623.5	20	TAG54:6-FA16:0	36
					896.8	625.5	20	TAG54:6-FA16:1	36
					896.8	597.5	20	TAG54:6-FA18:1	36
					896.8	599.5	20	TAG54:6-FA18:2	36
					896.8	601.5	20	TAG54:6-FA18:3	36
					896.8	573.5	20	TAG54:6-FA20:3	36
					896.8	575.5	20	TAG54:6-FA20:4	36
					896.8	577.5	20	TAG54:6-FA20:5	36
					896.8	549.5	20	TAG54:6-FA22:5	36
					896.8	551.5	20	TAG54:6-FA22:6	36
					894.8	623.5	20	TAG54:7-FA16:1	36
					894.8	595.5	20	TAG54:7-FA18:1	36
					894.8	597.5	20	TAG54:7-FA18:2	36
					894.8	599.5	20	TAG54:7-FA18:3	36
					894.8	573.5	20	TAG54:7-FA20:4	36
					894.8	575.5	20	TAG54:7-FA20:5	36
					894.8	547.5	20	TAG54:7-FA22:5	36
					894.8	549.5	20	TAG54:7-FA22:6	36
					892.8	595.5	20	TAG54:8-FA18:2	36
					892.8	597.5	20	TAG54:8-FA18:3	36
					892.8	571.5	20	TAG54:8-FA20:4	36
					892.8	573.5	20	TAG54:8-FA20:5	36
					892.8	547.5	20	TAG54:8-FA22:6	36
					920.9	647.6	20	TAG55:1-FA16:0	36
					920.9	621.6	20	TAG55:1-FA18:1	36
					918.8	619.5	20	TAG55:2-FA18:1	36
					918.8	621.5	20	TAG55:2-FA18:2	36
					916.8	617.5	20	TAG55:3-FA18:1	36
					916.8	619.5	20	TAG55:3-FA18:2	36
					914.8	615.5	20	TAG55:4-FA18:1	36
					914.8	617.5	20	TAG55:4-FA18:2	36
					912.8	613.5	20	TAG55:5-FA18:1	36
					912.8	615.5	20	TAG55:5-FA18:2	36
					912.8	591.5	20	TAG55:5-FA20:4	36
					908.8	649.5	20	TAG55:7-FA15:0	36
					908.8	563.5	20	TAG55:7-FA22:6	36
					916.7	619.4	20	TAG56:10-FA18:2	36
					934.9	661.6	20	TAG56:1-FA16:0	36
					934.9	635.6	20	TAG56:1-FA18:1	36
					932.9	659.6	20	TAG56:2-FA16:0	36
					932.9	631.6	20	TAG56:2-FA18:0	36
					932.9	603.6	20	TAG56:2-FA20:0	36
					932.9	605.6	20	TAG56:2-FA20:1	36
					930.8	657.5	20	TAG56:3-FA16:0	36
					930.8	629.5	20	TAG56:3-FA18:0	36
					930.8	631.5	20	TAG56:3-FA18:1	36
					930.8	633.5	20	TAG56:3-FA18:2	36
					930.8	601.5	20	TAG56:3-FA20:0	36
					930.8	603.5	20	TAG56:3-FA20:1	36
					930.8	605.5	20	TAG56:3-FA20:2	36
					928.8	655.5	20	TAG56:4-FA16:0	36
					928.8	627.5	20	TAG56:4-FA18:0	36
					928.8	629.5	20	TAG56:4-FA18:1	36
					928.8	631.5	20	TAG56:4-FA18:2	36
					928.8	601.5	20	TAG56:4-FA20:1	36
					928.8	603.5	20	TAG56:4-FA20:2	36
					928.8	605.5	20	TAG56:4-FA20:3	36
					928.8	607.5	20	TAG56:4-FA20:4	36
					928.8	579.5	20	TAG56:4-FA22:4	36
					926.8	653.5	20	TAG56:5-FA16:0	36
					926.8	625.5	20	TAG56:5-FA18:0	36
					926.8	627.5	20	TAG56:5-FA18:1	36
					926.8	629.5	20	TAG56:5-FA18:2	36
					926.8	599.5	20	TAG56:5-FA20:1	36
					926.8	601.5	20	TAG56:5-FA20:2	36
					926.8	603.5	20	TAG56:5-FA20:3	36
					926.8	605.5	20	TAG56:5-FA20:4	36
					926.8	577.5	20	TAG56:5-FA22:4	36
					926.8	579.5	20	TAG56:5-FA22:5	36
					924.8	651.5	20	TAG56:6-FA16:0	36
					924.8	623.5	20	TAG56:6-FA18:0	36
					924.8	625.5	20	TAG56:6-FA18:1	36
					924.8	627.5	20	TAG56:6-FA18:2	36
					924.8	629.5	20	TAG56:6-FA18:3	36
					924.8	599.5	20	TAG56:6-FA20:2	36
					924.8	601.5	20	TAG56:6-FA20:3	36
					924.8	603.5	20	TAG56:6-FA20:4	36
					924.8	605.5	20	TAG56:6-FA20:5	36
					924.8	575.5	20	TAG56:6-FA22:4	36
					924.8	577.5	20	TAG56:6-FA22:5	36
					924.8	579.5	20	TAG56:6-FA22:6	36
					922.8	649.5	20	TAG56:7-FA16:0	36
					922.8	651.5	20	TAG56:7-FA16:1	36
					922.8	621.5	20	TAG56:7-FA18:0	36
					922.8	623.5	20	TAG56:7-FA18:1	36
					922.8	625.5	20	TAG56:7-FA18:2	36
					922.8	627.5	20	TAG56:7-FA18:3	36
					922.8	599.5	20	TAG56:7-FA20:3	36
					922.8	601.5	20	TAG56:7-FA20:4	36
					922.8	603.5	20	TAG56:7-FA20:5	36
					922.8	573.5	20	TAG56:7-FA22:4	36
					922.8	575.5	20	TAG56:7-FA22:5	36
					922.8	577.5	20	TAG56:7-FA22:6	36
					920.8	647.5	20	TAG56:8-FA16:0	36
					920.8	649.5	20	TAG56:8-FA16:1	36
					920.8	621.5	20	TAG56:8-FA18:1	36
					920.8	623.5	20	TAG56:8-FA18:2	36
					920.8	625.5	20	TAG56:8-FA18:3	36
					920.8	599.5	20	TAG56:8-FA20:4	36
					920.8	601.5	20	TAG56:8-FA20:5	36
					920.8	573.5	20	TAG56:8-FA22:5	36
					920.8	575.5	20	TAG56:8-FA22:6	36
					918.8	623.5	20	TAG56:9-FA18:3	36
					918.8	597.5	20	TAG56:9-FA20:4	36
					918.8	599.5	20	TAG56:9-FA20:5	36
					918.8	573.5	20	TAG56:9-FA22:6	36
					928.7	583.4	20	TAG57:10-FA22:6	36
					946.9	647.6	20	TAG57:2-FA18:1	36
					944.9	647.6	20	TAG57:3-FA18:2	36
					944.8	647.5	20	TAG58:10-FA18:2	36
					944.8	623.5	20	TAG58:10-FA20:4	36
					944.8	625.5	20	TAG58:10-FA20:5	36
					944.8	597.5	20	TAG58:10-FA22:5	36
					944.8	599.5	20	TAG58:10-FA22:6	36
					960.9	661.6	20	TAG58:2-FA18:1	36
					958.9	659.6	20	TAG58:3-FA18:1	36
					954.9	655.6	20	TAG58:5-FA18:1	36
					952.8	679.5	20	TAG58:6-FA16:0	36
					952.8	651.5	20	TAG58:6-FA18:0	36
					952.8	653.5	20	TAG58:6-FA18:1	36
					952.8	631.5	20	TAG58:6-FA20:4	36
					952.8	603.5	20	TAG58:6-FA22:4	36
					952.8	605.5	20	TAG58:6-FA22:5	36
					950.8	677.5	20	TAG58:7-FA16:0	36
					950.8	649.5	20	TAG58:7-FA18:0	36
					950.8	651.5	20	TAG58:7-FA18:1	36
					950.8	653.5	20	TAG58:7-FA18:2	36
					950.8	629.5	20	TAG58:7-FA20:4	36
					950.8	601.5	20	TAG58:7-FA22:4	36
					950.8	603.5	20	TAG58:7-FA22:5	36
					950.8	605.5	20	TAG58:7-FA22:6	36
					948.8	649.5	20	TAG58:8-FA18:1	36
					948.8	651.5	20	TAG58:8-FA18:2	36
					948.8	625.5	20	TAG58:8-FA20:3	36
					948.8	627.5	20	TAG58:8-FA20:4	36
					948.8	601.5	20	TAG58:8-FA22:5	36
					948.8	603.5	20	TAG58:8-FA22:6	36
					946.8	647.5	20	TAG58:9-FA18:1	36
					946.8	649.5	20	TAG58:9-FA18:2	36
					946.8	625.5	20	TAG58:9-FA20:4	36
					946.8	599.5	20	TAG58:9-FA22:5	36
					946.8	601.5	20	TAG58:9-FA22:6	36
					972.8	625.5	20	TAG60:10-FA22:5	36
					972.8	627.5	20	TAG60:10-FA22:6	36
					970.8	623.5	20	TAG60:11-FA22:5	36
					970.8	625.5	20	TAG60:11-FA22:6	36
					968.8	623.5	20	TAG60:12-FA22:6	36
					859.8	586.6	20	dTAG50:1-FA16:0	36
					887.8	586.5	20	dTAG52:1-FA18:0	36
					885.8	586.6	20	dTAG52:2-FA18:1	36
					883.8	586.6	20	dTAG52:3-FA18:2	36
					881.8	586.6	20	dTAG52:4-FA18:3	36
					909.8	586.6	20	dTAG54:4-FA20:3	36
					907.8	586.6	20	dTAG54:5-FA20:4	36
					931.9	586.7	20	dTAG56:7-FA22:6	36
					586.6	369.4	20	CE(12:0)	23
					614.6	369.4	20	CE(14:0)	23
					612.6	369.4	20	CE(14:1)	23
					628.6	369.4	20	CE(15:0)	23
					642.6	369.4	20	CE(16:0)	23
					640.6	369.4	20	CE(16:1)	23
					656.6	369.4	20	CE(17:0)	23
					670.6	369.4	20	CE(18:0)	23
					668.6	369.4	20	CE(18:1)	23
					666.6	369.4	20	CE(18:2)	23
					664.6	369.4	20	CE(18:3)	23
					662.6	369.4	20	CE(18:4)	23
					698.7	369.4	20	CE(20:0)	23
					696.7	369.4	20	CE(20:1)	23
					694.6	369.4	20	CE(20:2)	23
					692.6	369.4	20	CE(20:3)	23
					690.6	369.4	20	CE(20:4)	23
					688.6	369.4	20	CE(20:5)	23
					726.7	369.4	20	CE(22:0)	23
					724.7	369.4	20	CE(22:1)	23
					722.7	369.4	20	CE(22:2)	23
					718.6	369.4	20	CE(22:4)	23
					716.6	369.4	20	CE(22:5)	23
					714.6	369.4	20	CE(22:6)	23
					754.7	369.4	20	CE(24:0)	23
					752.7	369.4	20	CE(24:1)	23
					649.6	376.5	20	dCE(16:0)	23
					647.6	376.5	20	dCE(16:1)	23
					675.6	376.5	20	dCE(18:1)	23
					673.6	376.5	20	dCE(18:2)	23
					699.6	376.5	20	dCE(20:3)	23
					697.6	376.5	20	dCE(20:4)	23
					695.6	376.5	20	dCE(20:5)	23
					721.6	376.5	20	dCE(22:6)	23
					530.4	285.2	20	DAG(14:0/14:0)	25
					530.4	257.2	20	DAG(12:0/16:0)	25
					558.5	285.2	20	DAG(14:0/16:0)	25
					558.5	257.2	20	DAG(12:0/18:0)	25
					556.5	283.2	20	DAG(14:1/16:0)	25
					556.5	285.2	20	DAG(14:0/16:1)	25
					556.5	257.2	20	DAG(12:0/18:1)	25
					554.4	257.2	20	DAG(12:0/18:2)	25
					586.5	313.3	20	DAG(16:0/16:0)	25
					584.4	313.2	20	DAG(16:0/16:1)	25
					584.4	285.2	20	DAG(14:0/18:1)	25
					582.4	311.2	20	DAG(16:1/16:1)	25
					582.4	283.2	20	DAG(14:1/18:1)	25
					582.4	285.2	20	DAG(14:0/18:2)	25
					580.4	285.2	20	DAG(14:0/18:3)	25
					598.5	299.3	20	DAG(15:0/18:1)	25
					596.5	299.3	20	DAG(15:0/18:2)	25
					614.6	285.2	20	DAG(14:0/20:0)	25
					614.4	313.2	20	DAG(16:0/18:0)	25
					612.6	311.3	20	DAG(16:1/18:0)	25
					612.6	313.2	20	DAG(16:0/18:1)	25
					610.4	311.2	20	DAG(16:1/18:1)	25
					610.4	313.2	20	DAG(16:0/18:2)	25
					608.5	311.2	20	DAG(16:1/18:2)	25
					608.5	313.2	20	DAG(16:0/18:3)	25
					606.4	311.2	20	DAG(16:1/18:3)	25
					606.4	285.2	20	DAG(14:0/20:4)	25
					640.6	283.2	20	DAG(16:1/20:0)	25
					640.4	341.3	20	DAG(18:0/18:1)	25
					638.4	339.3	20	DAG(18:1/18:1)	25
					638.4	341.3	20	DAG(18:0/18:2)	25
					636.5	339.3	20	DAG(18:1/18:2)	25
					636.5	341.3	20	DAG(18:0/18:3)	25
					636.6	311.3	20	DAG(16:1/20:2)	25
					636.5	313.3	20	DAG(16:0/20:3)	25
					634.5	313.3	20	DAG(16:0/20:4)	25
					632.4	337.3	20	DAG(18:2/18:3)	25
					632.4	311.3	20	DAG(16:1/20:4)	25
					632.4	313.3	20	DAG(16:0/20:5)	25
					630.5	285.3	20	DAG(14:0/22:6)	25
					666.6	339.3	20	DAG(18:1/20:1)	25
					664.6	339.3	20	DAG(18:1/20:2)	25
					662.6	339.3	20	DAG(18:1/20:3)	25
					660.5	337.3	20	DAG(18:2/20:3)	25
					660.5	339.3	20	DAG(18:1/20:4)	25
					660.5	313.3	20	DAG(16:0/22:5)	25
					658.5	337.3	20	DAG(18:2/20:4)	25
					658.5	339.3	20	DAG(18:1/20:5)	25
					658.5	313.3	20	DAG(16:0/22:6)	25
					656.5	337.3	20	DAG(18:2/20:5)	25
					656.5	311.3	20	DAG(16:1/22:6)	25
					698.6	369.3	20	DAG(20:0/20:0)	25
					688.6	339.3	20	DAG(18:1/22:4)	25
					686.6	337.3	20	DAG(18:2/22:4)	25
					686.6	339.3	20	DAG(18:1/22:5)	25
					686.6	341.3	20	DAG(18:0/22:6)	25
					684.6	337.3	20	DAG(18:2/22:5)	25
					684.6	339.3	20	DAG(18:1/22:6)	25
					682.5	337.3	20	DAG(18:2/22:6)	25
					595.5	322.3	20	dDAG(16:0/16:0)	25
					623.4	322.2	20	dDAG(16:0/18:0)	25
					621.6	322.2	20	dDAG(16:0/18:1)	25
					619.4	322.2	20	dDAG(16:0/18:2)	25
					617.5	322.2	20	dDAG(16:0/18:3)	25
					643.5	322.2	20	dDAG(16:0/20:4)	25
					641.4	322.2	20	dDAG(16:0/20:5)	25
					667.5	322.2	20	dDAG(16:0/22:6)	25
					510.6	264.4	20	CER(14:0)	43
					538.6	264.4	20	CER(16:0)	43
					566.7	264.4	20	CER(18:0)	43
					564.8	264.4	20	CER(18:1)	43
					594.6	264.4	20	CER(20:0)	43
					592.6	264.4	20	CER(20:1)	43
					622.7	264.4	20	CER(22:0)	43
					620.7	264.4	20	CER(22:1)	43
					650.8	264.4	20	CER(24:0)	43
					648.8	264.4	20	CER(24:1)	43
					678.9	264.4	20	CER(26:0)	43
					676.9	264.4	20	CER(26:1)	43
					512.6	266.4	20	DCER(14:0)	43
					540.6	266.4	20	DCER(16:0)	43
					568.7	266.4	20	DCER(18:0)	43
					566.8	266.4	20	DCER(18:1)	43
					596.7	266.4	20	DCER(20:0)	43
					594.4	266.4	20	DCER(20:1)	43
					624.8	266.4	20	DCER(22:0)	43
					620.4	266.4	20	DCER(22:1)	43
					652.9	266.4	20	DCER(24:0)	43
					650.9	266.4	20	DCER(24:1)	43
					680.5	266.4	20	DCER(26:0)	43
					678.5	266.4	20	DCER(26:1)	43
					672.5	264.4	20	HCER(14:0)	43
					700.7	264.4	20	HCER(16:0)	43
					728.8	264.4	20	HCER(18:0)	43
					726.7	264.4	20	HCER(18:1)	43
					756.7	264.4	20	HCER(20:0)	43
					754.7	264.4	20	HCER(20:1)	43
					784.9	264.4	20	HCER(22:0)	43
					782.8	264.4	20	HCER(22:1)	43
					812.9	264.4	20	HCER(24:0)	43
					810.9	264.4	20	HCER(24:1)	43
					840.9	264.4	20	HCER(26:0)	43
					838.9	264.4	20	HCER(26:1)	43
					834.9	264.4	20	LCER(14:0)	43
					862.9	264.4	20	LCER(16:0)	43
					890.2	264.4	20	LCER(18:0)	43
					888.2	264.4	20	LCER(18:1)	43
					918.2	264.4	20	LCER(20:0)	43
					916.2	264.4	20	LCER(20:1)	43
					946.2	264.4	20	LCER(22:0)	43
					944.2	264.4	20	LCER(22:1)	43
					974.8	264.4	20	LCER(24:0)	43
					972.9	264.4	20	LCER(24:1)	43
					1002.4	264.4	20	LCER(26:0)	43
					1000.4	264.4	20	LCER(26:1)	43
					482.6	264.4	20	dCER(12:0)	43
					484.7	266.4	20	dDCER(12:0)	43
					644.6	264.4	20	dHCER(12:0)	43
					806.8	264.4	20	dLCER(12:0)	43
					547.6	264.4	20	dCER(d16:0)	43
					549.6	266.4	20	dDCER(16:0)	43
					709.7	264.4	20	dHCER(16:0)	43
					871.9	264.4	20	dLCER(16:0)	43

## Sheet: S3-Lipid Class Composition
Name	Group	DN	Donor	Stimulus	CE	CER	DAG	DCER	FFA	HCER	LCER	LPC	LPE	PC	PE	SM	TAG	TOTAL%
CD14_D11	CD14	D11	D1	C	0.0745	0.3463	0.5453	0.4953	13.4386	0.1879				31.2371	29.3692	23.7711	0.5346	99.9999
CD14_D12	CD14	D12	D1	C	0.0812	0.4082	0.6909	0.4048	11.5247	0.2097				32.2033	27.6882	26.212	0.577	100
CD14_D13	CD14	D13	D1	C	0.067	0.37	0.5759	0.5315	11.4009	0.1827				34.8146	25.8192	25.6148	0.6234	100
CD14_D21	CD14	D21	D2	C	0.1274	0.4101	0.5771	0.3806	8.0534	0.1914				32.2882	32.0002	25.4583	0.5134	100
CD14_D22	CD14	D22	D2	C	0.0907	0.403	0.6717	0.5408	14.4029	0.1643				31.8846	25.9598	25.3715	0.5106	99.9999
CD14_D23	CD14	D23	D2	C	0.1109	0.3951	0.6557	0.5554	10.8247	0.1837			0.048	30.5986	29.5536	26.5482	0.5262	100
CD14_D31	CD14	D31	D3	C	0.0871	0.378	0.4737	0.3143	17.4689	0.1226			0.0329	30.0191	28.1259	22.3444	0.6332	100
CD14_D32	CD14	D32	D3	C	0.0699	0.4475	0.5675	0.4265	13.3502	0.1907			0.0367	34.3303	25.231	24.6413	0.7085	100
CD14_D33	CD14	D33	D3	C	0.0558	0.433	0.5367	0.3856	21.6061	0.1817			0.0498	32.4215	22.6382	21.0661	0.6253	99.9998
CD4_D11	CD4	D11	D1	C	0.075	0.4789	0.5954	0.8537	15.1302	0.0948				32.0846	17.4416	32.7832	0.4626	100
CD4_D12	CD4	D12	D1	C	0.0457	0.5042	0.5452	0.9662	21.0908	0.1318				28.5522	16.6876	31.0807	0.3955	99.9999
CD4_D13	CD4	D13	D1	C	0.0435	0.5226	0.5822	0.9819	13.4007	0.1257				31.3668	19.0146	33.5341	0.4278	99.9999
CD4_D21	CD4	D21	D2	C	0.2216	0.6371	0.6448	0.793	13.4671	0.1353				30.0121	14.1928	39.4856	0.4104	99.9998
CD4_D22	CD4	D22	D2	C	0.0458	0.6394	0.5502	0.8459	11.1996	0.1777				31.8853	21.9203	32.3364	0.3995	100
CD4_D23	CD4	D23	D2	C	0.0421	0.5853	0.4913	0.9306	13.174	0.1206				29.5675	21.6129	33.0994	0.3762	99.9999
CD4_D31	CD4	D31	D3	C	0.0482	0.6695	0.5209	0.7745	16.1623	0.1135			0.0897	28.4192	17.9315	34.9105	0.3601	99.9999
CD4_D32	CD4	D32	D3	C	0.0411	0.5515	0.4463	0.7005	28.388	0.0994			0.0715	26.8589	15.8396	26.6399	0.3633	100
CD4_D33	CD4	D33	D3	C	0.0464	0.6877	0.4589	0.9617	15.9165	0.1245				32.2581	18.214	31.0096	0.3226	100
QC_06281	QC	Q6281	QC		39.1288	0.0778	0.501	0.0021	7.7888	0.0372	0.0265	3.7883	0.0998	22.1207	1.5532	10.7069	14.169	100
QC_06282	QC	Q6282	QC		38.9014	0.091	0.4963	0.0118	7.2282	0.0414	0.03	3.7087	0.1017	21.8038	1.9453	11.1171	14.5234	100
QC_06283	QC	Q6283	QC		38.5964	0.0915	0.5101	0.0109	7.5308	0.0414	0.0279	3.7368	0.0986	22.7576	1.8269	10.5923	14.1788	100
QC_06284	QC	Q6284	QC		38.7338	0.0937	0.5291	0.0143	6.9814	0.0428	0.0283	3.7748	0.0896	22.9034	2.195	10.2295	14.3845	100
Neutrohile_D11	PMN	D11	D1	C	0.2959		0.5507					0.0757		19.3775	38.3221	38.7264	2.6516	99.9999
Neutrohile_D12	PMN	D12	D1	C	0.226		0.4296					0.0786	0.0198	18.2089	40.6412	37.8701	2.5259	100
Neutrohile_D13	PMN	D13	D1	C	0.2361		0.4807					0.077		19.5038	41.6218	35.5179	2.5626	99.9999
Neutrohile_D21	PMN	D21	D2	C	0.2652		0.5615					0.2458		18.3041	36.5361	41.2267	2.8606	100
Neutrohile_D22	PMN	D22	D2	C	0.2895		0.5068						0.0331	20.1478	34.7904	41.5366	2.6959	100
Neutrohile_D23	PMN	D23	D2	C	0.5557		0.6029					0.1672	0.0242	19.271	35.8773	40.689	2.8126	99.9999
Neutrohile_D31	PMN	D31	D3	C	0.1331		0.2799		9.1549					19.1952	35.8448	34.1399	1.2521	99.9999
Neutrohile_D32	PMN	D32	D3	C	0.0965		0.3678		8.8298				0.0126	18.6163	36.5267	34.3456	1.2046	99.9999
Neutrohile_D33	PMN	D33	D3	C	0.1326		0.3813		10.2023					17.4073	35.2003	35.3856	1.2905	99.9999
CD14_D11	CD14	D11	D1	S	0.0845	0.3493	0.5506	0.6279	13.094	0.2438				31.5118	25.7972	27.1737	0.5673	100
CD14_D12	CD14	D12	D1	S	0.0641	0.3529	0.5895	0.5306	14.039	0.2177				28.0356	29.3703	26.2419	0.5583	99.9999
CD14_D13	CD14	D13	D1	S	0.0764	0.4067	0.6652	0.4699	12.2334	0.2699				32.9213	22.6477	29.6939	0.6156	100
CD14_D21	CD14	D21	D2	S	0.1965	0.366	0.5913	0.4549	10.4772	0.1921				29.5897	32.8754	24.7365	0.5202	99.9998
CD14_D22	CD14	D22	D2	S	0.1334	0.3901	0.686	0.6148	12.4862	0.1727				29.9153	27.5201	27.5392	0.5423	100
CD14_D23	CD14	D23	D2	S	0.1272	0.3575	0.6931	0.4996	15.1024	0.1826				28.2774	28.0472	26.1823	0.5308	100
CD14_D31	CD14	D31	D3	S	0.0618	0.4047	0.6067	0.4745	14.039	0.1557			0.0374	32.7504	27.4701	23.3288	0.671	100
CD14_D32	CD14	D32	D3	S	0.0639	0.4343	0.5438	0.6239	14.0969	0.105			0.061	34.0784	24.0595	25.1781	0.7551	99.9999
CD14_D33	CD14	D33	D3	S	0.0547	0.4643	0.5541	0.4049	15.7861	0.1877				31.542	24.7375	25.5624	0.7064	100
CD4_D11	CD4	D11	D1	S	0.0112	0.5446	0.7495	1.0469	12.2506	0.2694				30.8465	20.0959	33.7399	0.4456	100
CD4_D12	CD4	D12	D1	S	0.0423	0.6206	0.9821	1.1236	11.9578	0.2553				27.1324	23.6834	33.7057	0.4969	100
CD4_D13	CD4	D13	D1	S	0.0866	0.4957	0.7497	0.8561	14.7245	0.2692			0.1125	29.2808	21.1251	31.8517	0.448	99.9999
CD4_D21	CD4	D21	D2	S	0.1988	0.5706	0.8718	1.2832	15.6273	0.2125			0.1379	29.0397	22.1951	29.3276	0.5355	100
CD4_D22	CD4	D22	D2	S	0.0277	0.5425	0.6657	0.874	21.731	0.2323			0.0938	25.7044	21.3113	28.4224	0.3948	99.9999
CD4_D23	CD4	D23	D2	S	0.0569	0.5845	0.7615	0.78	15.0438	0.2667			0.1225	29.7754	23.057	29.1074	0.4442	99.9999
CD4_D31	CD4	D31	D3	S	0.041	0.6259	0.7169	0.9022	13.6064	0.1872			0.109	30.5469	20.5025	32.32	0.4419	99.9999
CD4_D32	CD4	D32	D3	S	0.0397	0.5732	0.6613	0.8151	11.3193	0.1767			0.0993	29.772	24.7861	31.3625	0.3947	99.9999
CD4_D33	CD4	D33	D3	S	0.0807	0.6462	0.6864	0.8531	14.0804	0.1996			0.1403	28.8986	23.979	30.0149	0.4209	100
Neutrohile_D11	PMN	D11	D1	S	0.2271		0.8927					0.1854	0.0315	17.3962	42.6312	36.2129	2.423	100
Neutrohile_D12	PMN	D12	D1	S	0.2093		0.7597					0.1745	0.0376	17.7516	39.1597	39.4718	2.4358	100
Neutrohile_D13	PMN	D13	D1	S	1.0187		0.7263					0.1126		16.9311	38.5613	39.9647	2.6854	100
Neutrohile_D21	PMN	D21	D2	S	0.2609		0.8546					0.2147	0.0264	16.4231	36.6934	42.7595	2.7673	99.9999
Neutrohile_D22	PMN	D22	D2	S	0.2555		0.8526					0.1225		17.097	36.748	42.1124	2.8121	100
Neutrohile_D23	PMN	D23	D2	S	0.2633		0.7739						0.0391	16.5504	34.0566	45.5726	2.7441	100
Neutrohile_D31	PMN	D31	D3	S	0.21		0.5217		13.392				0.0276	15.7409	32.118	36.7375	1.2523	100
Neutrohile_D32	PMN	D32	D3	S	0.1394		0.5066		11.8358			0.0467	0.0572	16.9221	35.6135	33.6506	1.2279	99.9998
Neutrohile_D33	PMN	D33	D3	S	0.1894		0.6498		15.6249				0.0257	12.3253	30.6841	38.1867	2.3141	100

## Sheet: S4-Fatty acid Concentration
Table S1. Detected lipids with specific fatty acid #197 (including 26 CE, 10 CER, 7 DCER, 19 DAG, 26 FFA, 7 HCER, 5 LCER, 18 LPC, 10 LPE, 20 PC, 16 PE, 12 SM, and 21 TAG species) concentration (nM / 50x10^6) present in CD4, CD14, and PMN cell extracts.
Name	Group	DN	Donor	Stimulus	CE(FA12:0)	CE(FA14:0)	CE(FA14:1)	CE(FA15:0)	CE(FA16:0)	CE(FA16:1)	CE(FA17:0)	CE(FA18:0)	CE(FA18:1)	CE(FA18:2)	CE(FA18:3)	CE(FA18:4)	CE(FA20:0)	CE(FA20:1)	CE(FA20:2)	CE(FA20:3)	CE(FA20:4)	CE(FA20:5)	CE(FA22:0)	CE(FA22:1)	CE(FA22:2)	CE(FA22:4)	CE(FA22:5)	CE(FA22:6)	CE(FA24:0)	CE(FA24:1)	CER(FA14:0)	CER(FA16:0)	CER(FA18:0)	CER(FA20:0)	CER(FA22:0)	CER(FA22:1)	CER(FA24:0)	CER(FA24:1)	CER(FA26:0)	CER(FA26:1)	DAG(FA12:0)	DAG(FA14:0)	DAG(FA14:1)	DAG(FA15:0)	DAG(FA16:0)	DAG(FA16:1)	DAG(FA18:0)	DAG(FA18:1)	DAG(FA18:2)
CD14_D11	CD14	D11	D1	C					0.0581				0.1732	0.1115					0.0221	0.0472	0.1331	0.0254				0.0376						0.7277			0.3584		0.9762	0.763			0.2079				0.9934	2.3387	0.3919	1.2448	0.8547
CD14_D12	CD14	D12	D1	C									0.1825	0.1107						0.0562	0.1356	0.0272				0.0435	0.0275	0.0365				0.8076			0.3391		1.1499	0.817			0.2028				1.3252	2.8281	0.2294	1.6573	0.8217
CD14_D13	CD14	D13	D1	C									0.1945	0.1505						0.0557	0.1362											0.7752			0.3502		1.0988	0.7421			0.1701				1.0569	2.2436	0.5155	1.5152	0.8479
CD14_D21	CD14	D21	D2	C					0.1003				0.2316	0.1708					0.0251	0.0464	0.1634	0.0273				0.0484	0.0224	0.0286				0.6972			0.2684		0.9026	0.9149			0.1067				1.2064	1.9069	0.1663	1.191	0.7843
CD14_D22	CD14	D22	D2	C									0.2317	0.1484						0.0441	0.1834					0.0619						0.7533			0.3086		0.9634	0.9502			0.3115				1.1775	2.7472	0.3567	1.0571	0.9786
CD14_D23	CD14	D23	D2	C									0.255	0.178						0.0512	0.1685					0.0586		0.0385				0.6162			0.2743		0.877	0.905			0.2162				0.8664	2.4834	0.1824	1.2536	0.7426
CD14_D31	CD14	D31	D3	C					0.1111			0.0932	0.3001	0.2422						0.065	0.1652											1.0147			0.6083		1.4163	1.2001							1.8583	1.9708	0.6713	2.118	1.2425
CD14_D32	CD14	D32	D3	C					0.1381				0.2516	0.137						0.058	0.1317											1.142			0.5022		1.5913	1.3525			0.2016				1.9406	2.2833	0.6777	2.0573	1.4496
CD14_D33	CD14	D33	D3	C					0.092				0.2621	0.1062						0.0493	0.1222											1.2185			0.6116		1.729	1.3401			0.1962				2.3674	1.9687	1.1278	2.1933	1.392
CD4_D11	CD4	D11	D1	C					0.0563				0.0785	0.0497						0.0148	0.0627											0.7069			0.119		0.2168	0.6308			0.1407				0.4228	1.5068	0.0842	0.1196	0.2945
CD4_D12	CD4	D12	D1	C									0.0544	0.0342						0.0185	0.0523										0.071	0.639	0.079		0.1003		0.1887	0.6808			0.1103				0.3018	1.3804	0.1867	0.2391	0.205
CD4_D13	CD4	D13	D1	C									0.0604	0.0384							0.0487											0.7495	0.0536		0.1334		0.1878	0.6477			0.1452				0.3592	1.4288	0.0994	0.1526	0.2445
CD4_D21	CD4	D21	D2	C					0.1309	0.0333			0.1686	0.2692	0.0172						0.1111										0.0641	0.9036	0.0742		0.119		0.1532	0.7852			0.0952				0.3498	1.6084	0.0856	0.2863	0.0952
CD4_D22	CD4	D22	D2	C									0.061	0.0371							0.061										0.0862	0.9881	0.0631		0.1066		0.1442	0.83			0.0963				0.3561	1.4551	0.0852	0.1984	0.0963
CD4_D23	CD4	D23	D2	C									0.0621	0.04							0.0564											0.9649	0.0749		0.1302		0.1544	0.8768			0.133				0.4293	1.3641		0.1917	0.2132
CD4_D31	CD4	D31	D3	C									0.0721	0.0553							0.0613										0.0688	1.045	0.0773		0.1391		0.2519	1.0385			0.1293				0.3646	1.5641		0.1852	0.1293
CD4_D32	CD4	D32	D3	C									0.0647	0.0396						0.0213	0.0601											1.0636	0.0722		0.1141		0.254	0.9887			0.0951				0.4935	1.4902		0.1786	0.1667
CD4_D33	CD4	D33	D3	C									0.0878	0.0459							0.057											1.085	0.0732	0.0592	0.1424	0.0485	0.2681	1.1532			0.1082				0.3234	1.4313	0.0999	0.2075	0.1082
QC-06281	QC	Q6281	QC			21.8564	1.4491	5.9691	468.273	135.264	13.5261	61.4351	749.906	2013.87	96.1023	2.994	11.8006	3.3671	2.5566	40.6261	484.709	33.3752	2.4821	0.8143	2.0883	1.175	4.7955	21.8574	2.6751			0.4304	0.1161	0.1403	1.2421	0.0839	4.6133	1.4835		0.2035	0.2165	1.8579	0.1925		28.0651	5.2313	3.9511	32.9892	18.1156
QC-06282	QC	Q6282	QC		0.8446	23.8607	1.7274	5.9452	497.679	141.876	11.5121	52.5724	742.575	1953.8	98.1763	3.0647	5.2069	2.5564	2.5439	41.1458	477.915	33.2136	1.5073	0.4896	1.3824	1.2423	4.8426	21.5462	1.5195	0.2111		0.4523	0.1596	0.1239	1.4546	0.0815	5.648	1.6684	0.0734		0.3446	1.8105	0.3432	0.1358	26.2293	5.2922	4.0732	31.7961	19.2186
QC-06283	QC	Q6283	QC		0.7518	24.8973	1.6877	6.1424	495.74	141.209	11.1444	51.0239	740.228	1895.06	93.9596	3.0294	5.3058	2.6674	2.3772	40.2195	463.075	31.9618	1.4858	0.4937	1.3102	1.1155	4.8015	20.9511	1.689	0.2556		0.5203	0.1791	0.1297	1.4775		5.6971	1.5833			0.3439	1.7504	0.2126	0.108	26.8127	5.7081	4.1775	31.3114	20.1114
QC-06284	QC	Q6284	QC		0.8321	23.8145	1.64	5.5946	492.122	143.574	11.3884	51.8311	737.361	1916.61	94.7233	3.06	5.3145	2.5324	2.4414	39.3813	466.892	32.9368	1.4505	0.5468	1.393	1.1599	4.9263	21.158	1.5418	0.2372		0.4316	0.1718	0.1356	1.5685	0.096	5.6926	1.7394			0.3331	2.1077	0.2242		27.4594	5.5228	4.1555	33.4365	22.201
Neutrophile_D11	NP	D11	D1	S					0.1043	0.0319			0.2298	0.1922							0.0515																				0.0551	0.3375			0.5324	0.0705	0.5142	0.5554	0.1159
Neutrophile_D12	NP	D12	D1	S					0.096	0.0431			0.1738	0.1071							0.0334																				0.0245	0.2537			0.4769		0.4255	0.3886	0.1337
Neutrophile_D13	NP	D13	D1	S					0.1349	0.0348			0.196	0.0923						0.022	0.0386					0.0182															0.066	0.3427			0.5248		0.5962	0.484	0.1726
Neutrophile_D21	NP	D21	D2	S					0.1032				0.1518	0.0912						0.0182	0.032					0.0209															0.0511	0.2358			0.44		0.4807	0.3984	0.1294
Neutrophile_D22	NP	D22	D2	S					0.1236				0.2146	0.1325							0.0519					0.0251																0.1297		0.0437	0.5374		0.5122	0.5119	0.1378
Neutrophile_D23	NP	D23	D2	S					0.1263				0.2951	0.4995	0.0217					0.0242	0.1113																					0.1589			0.5172	0.1436	0.583	0.5283	0.1991
Neutrophile_D31	NP	D31	D3	S					0.0708				0.1038	0.1347							0.0306																					0.1512			0.3422		0.3862	0.4075	0.1006
Neutrophile_D32	NP	D32	D3	S					0.0515				0.0806	0.0885							0.0221																					0.4037			0.3322		0.4477	0.4685	0.1708
Neutrophile_D33	NP	D33	D3	S					0.0453	0.0406			0.0848	0.0949							0.0263																				0.0379	0.2398			0.2669	0.136	0.342	0.3553	0.145
CD14_D11	CD14	D11	D1	S					0.0786				0.2028	0.1319						0.0566	0.1262	0.0209										0.5922			0.3279		1.0321	0.599			0.1678				0.9394	2.111	0.5777	0.9626	0.7956
CD14_D12	CD14	D12	D1	S									0.1723	0.0944						0.0492	0.1192	0.0267						0.029				0.6191			0.3713		1.0603	0.6512			0.1954				0.8228	2.2949	0.5523	1.3095	1.0425
CD14_D13	CD14	D13	D1	S									0.1867	0.099						0.0478	0.1293						0.0358	0.0282				0.6388			0.315		1.1205	0.7278			0.1837				1.1648	2.3484	0.601	1.1761	0.7727
CD14_D21	CD14	D21	D2	S					0.2912	0.0409			0.3355	0.3579					0.0271	0.0636	0.2252	0.022				0.0395		0.0325				0.6207			0.3214		0.8771	0.854			0.1642				1.0811	2.3973	0.4489	0.938	0.6445
CD14_D22	CD14	D22	D2	S					0.0977				0.2637	0.1828						0.0394	0.1967					0.0496	0.0281	0.0243				0.6119			0.242		0.8832	0.8437			0.211				1.0562	2.2864	0.5178	1.2705	0.9323
CD14_D23	CD14	D23	D2	S					0.0801				0.2689	0.1782						0.054	0.1599					0.0606	0.0279	0.0349				0.535			0.2735		0.8444	0.7764			0.1646				1.0437	2.5791	0.5177	1.204	0.9077
CD14_D31	CD14	D31	D3	S					0.1238				0.2283	0.1041						0.0468	0.1536										0.0915	0.9372			0.4775		1.5873	1.2022			0.1927				2.1474	2.5892	0.9844	2.3111	1.3084
CD14_D32	CD14	D32	D3	S								0.0598	0.2481	0.1116						0.0615	0.1406											0.9749			0.4763		1.548	1.2255			0.2307				1.7626	2.0373	0.6686	1.8628	1.3393
CD14_D33	CD14	D33	D3	S									0.239	0.1116						0.0634	0.1279											1.1727			0.5923		1.6573	1.1782			0.1883				2.1015	1.8562	1.1984	1.976	1.2304
CD4_D11	CD4	D11	D1	S																	0.038										0.0698	0.8451	0.0609		0.1078		0.1783	0.5925			0.1051				1.3728	1.2503	0.3577	0.4122	0.1051
CD4_D12	CD4	D12	D1	S									0.0554	0.0406							0.0398										0.0565	0.9104	0.0733		0.1449		0.2334	0.5716			0.2201				1.5841	1.3584	0.5236	0.6525	0.3599
CD4_D13	CD4	D13	D1	S					0.0802				0.0752	0.1077							0.0568											0.8742	0.0549		0.128		0.1615	0.6126			0.117				1.4744	1.2852	0.3709	0.5499	0.2498
CD4_D21	CD4	D21	D2	S					0.1216	0.0442			0.1692	0.3323							0.1081										0.0707	1.0693			0.1115		0.1358	0.8384			0.1432				1.7443	1.6522	0.448	0.5816	0.2749
CD4_D22	CD4	D22	D2	S									0.0645								0.0597										0.0752	1.1592	0.0964		0.104		0.1717	0.8282			0.1698				1.6439	1.4179	0.3786	0.4369	0.2804
CD4_D23	CD4	D23	D2	S					0.0578				0.0841	0.0379							0.0622											1.1806	0.0941		0.1087		0.1486	0.9549			0.1006				1.7509	1.4963	0.4817	0.5307	0.3146
CD4_D31	CD4	D31	D3	S									0.0638	0.039							0.0561										0.0452	1.0616	0.0912		0.1085		0.1837	0.9346			0.1554				1.3557	1.2871	0.46	0.3706	0.4411
CD4_D32	CD4	D32	D3	S									0.0524	0.0557							0.0556											1.0661	0.0785		0.1445		0.1818	0.8919			0.1197				1.3704	1.3333	0.4372	0.3797	0.337
CD4_D33	CD4	D33	D3	S					0.0826				0.0947	0.0719						0.0177	0.075										0.0788	1.1642	0.1134	0.054	0.1366		0.2187	0.9731							1.4943	1.5631	0.4788	0.3378	0.2138
Neutrophile_D11	NP	D11	D1	S					0.102	0.046			0.2116	0.1072							0.0354																				0.0694	0.248			0.6854	0.1345	0.8082	1.3062	0.4152
Neutrophile_D12	NP	D12	D1	S					0.0946	0.0362			0.1627	0.1125							0.033																					0.2722			0.6118		0.7402	1.0754	0.3688
Neutrophile_D13	NP	D13	D1	S		0.0443			0.1737	0.0718			0.3896	0.9134	0.0417					0.0355	0.2018																					0.2463			0.6457		0.6212	0.8531	0.289
Neutrophile_D21	NP	D21	D2	S					0.0873				0.1804	0.1437							0.0429																				0.0662	0.1782			0.605		0.7267	0.9078	0.412
Neutrophile_D22	NP	D22	D2	S					0.0954				0.1677	0.1068						0.0279	0.0478					0.0208															0.059	0.1378			0.6381		0.8435	0.9576	0.4052
Neutrophile_D23	NP	D23	D2	S					0.1226				0.1657	0.1007							0.0373																					0.1245		0.0283	0.5923		0.6809	0.713	0.3441
Neutrophile_D31	NP	D31	D3	S					0.0663	0.057			0.1218	0.167							0.034																				0.0412	0.1			0.4981		0.5074	0.733	0.3368
Neutrophile_D32	NP	D32	D3	S					0.067	0.0433			0.1225	0.1314							0.0286																					0.0972			0.5618		0.6733	1.0764	0.3787
Neutrophile_D33	NP	D33	D3	S		0.0369			0.06	0.1081			0.0939	0.0595																											0.0536	0.1158			0.6234	0.1727	0.4628	0.7106	0.2987
[truncated: 152 more columns]

## Sheet: S5-Lipid species concentration
Table S1. Detected unique lipid species #790 (including 26 CE, 11 CER, 7 DCER, 38 DAG, 26 FFA, 7 HCER, 5 LCER, 15 LPC, 6 LPE, 62 PC, 91 PE, 12 SM, and 484 TAG species) concentration (nM / 50x10^6) present in CD4, CD14, and PMN cell extracts.
	Name	DN	Donor	Stimulus	CE(12:0)	CE(14:0)	CE(14:1)	CE(15:0)	CE(16:0)	CE(16:1)	CE(17:0)	CE(18:0)	CE(18:1)	CE(18:2)	CE(18:3)	CE(18:4)	CE(20:0)	CE(20:1)	CE(20:2)	CE(20:3)	CE(20:4)	CE(20:5)	CE(22:0)	CE(22:1)	CE(22:2)	CE(22:4)	CE(22:5)	CE(22:6)	CE(24:0)	CE(24:1)	CER(14:0)	CER(16:0)	CER(18:0)	CER(20:0)	CER(22:0)	CER(22:1)	CER(24:0)	CER(24:1)	CER(26:0)	CER(26:1)	DAG(12:0/18:0)	DAG(12:0/18:1)	DAG(12:0/18:2)	DAG(14:0/14:0)	DAG(14:0/16:0)	DAG(14:0/18:1)	DAG(14:0/18:2)	DAG(14:1/18:1)	DAG(15:0/18:1)
Neutrohile_D21	PMN	D21	D2	C	.	.	.	.	0.1043	0.0319	.	.	0.2298	0.1922	.	.	.	.	.	.	0.0515	.	.	.	.	.	.	.	.	.	.	0.0551	.	0.1687	.	.	.	.	.	0.1065	.	0.204	0.1154	.	.	.	.	.	.
Neutrohile_D22	PMN	D22	D2	C	.	.	.	.	0.096	0.0431	.	.	0.1738	0.1071	.	.	.	.	.	.	0.0334	.	.	.	.	.	.	.	.	.	.	.	0.0245	0.1269	.	.	.	.	.	0.1024	.	0.1913	0.0807	.	.	.	.	.	.
Neutrohile_D23	PMN	D23	D2	C	.	.	.	.	0.1349	0.0348	.	.	0.196	0.0923	.	.	.	.	.	0.022	0.0386	.	.	.	.	0.0182	.	.	.	.	0.066	.	.	0.1714	.	.	.	.	.	0.1169	.	0.2002	0.0909	.	.	.	.	.	.
Neutrohile_D21	PMN	D21	D2	S	.	.	.	.	0.102	0.046	.	.	0.2116	0.1072	.	.	.	.	.	.	0.0354	.	.	.	.	.	.	.	.	.	.	0.0694	.	0.124	.	.	.	.	.	0.1227	.	0.2053	0.1934	0.0413	.	.	.	.	.
Neutrohile_D22	PMN	D22	D2	S	.	.	.	.	0.0946	0.0362	.	.	0.1627	0.1125	.	.	.	.	.	.	0.033	.	.	.	.	.	.	.	.	.	.	.	.	0.1361	.	.	.	.	.	0.1034	.	0.1766	0.1761	0.0523	.	.	.	.	.
Neutrohile_D23	PMN	D23	D2	S	.	0.0443	.	.	0.1737	0.0718	.	.	0.3896	0.9134	0.0417	.	.	.	.	0.0355	0.2018	.	.	.	.	.	.	.	.	.	.	.	.	0.1232	.	.	.	.	.	0.1325	.	0.1672	0.171	0.0425	.	.	.	.	.
Neutrohile_D31	PMN	D31	D3	C	.	.	.	.	0.1032	.	.	.	0.1518	0.0912	.	.	.	.	.	0.0182	0.032	.	.	.	.	0.0209	.	.	.	.	0.0511	.	.	0.1179	.	.	.	.	.	0.1018	.	0.1737	0.0626	.	.	.	.	.	.
Neutrohile_D32	PMN	D32	D3	C	.	.	.	.	0.1236	.	.	.	0.2146	0.1325	.	.	.	.	.	.	0.0519	.	.	.	.	0.0251	.	.	.	.	.	.	.	0.0649	.	.	.	.	0.0437	0.1167	.	0.1936	0.1105	.	.	.	.	.	.
Neutrohile_D33	PMN	D33	D3	C	.	.	.	.	0.1263	.	.	.	0.2951	0.4995	0.0217	.	.	.	.	0.0242	0.1113	.	.	.	.	.	.	.	.	.	.	.	.	0.0794	.	.	.	.	.	0.1079	.	0.2136	0.0681	.	.	.	0.0196	.	.
Neutrohile_D31	PMN	D31	D3	S	.	.	.	.	0.0873	.	.	.	0.1804	0.1437	.	.	.	.	.	.	0.0429	.	.	.	.	.	.	.	.	.	.	0.0436	0.0226	0.0891	.	.	.	.	.	0.105	.	0.1739	0.1492	0.0581	.	.	0.0138	.	.
Neutrohile_D32	PMN	D32	D3	S	.	.	.	.	0.0954	.	.	.	0.1677	0.1068	.	.	.	.	.	0.0279	0.0478	.	.	.	.	0.0208	.	.	.	.	0.059	.	.	0.0689	.	.	.	.	.	0.1136	.	0.1692	0.1614	0.0641	.	.	0.0161	.	.
Neutrohile_D33	PMN	D33	D3	S	.	.	.	.	0.1226	.	.	.	0.1657	0.1007	.	.	.	.	.	.	0.0373	.	.	.	.	.	.	.	.	.	.	.	.	0.0623	.	.	.	.	0.0283	0.1035	.	0.2002	0.1286	0.0564	.	.	.	.	.
Neutrohile_D11	PMN	D11	D1	C	.	.	.	.	0.0708	.	.	.	0.1038	0.1347	.	.	.	.	.	.	0.0306	.	.	.	.	.	.	.	.	.		.	.	0.0756	.	.	.	.	.	0.056	.	0.1188	0.0927	.	.	.	0.0187	.	.
Neutrohile_D12	PMN	D12	D1	C	.	.	.	.	0.0515	.	.	.	0.0806	0.0885	.	.	.	.	.	.	0.0221	.	.	.	.	.	.	.	.	.		.	.	0.2019	.	.	.	.	.	0.0691	.	0.1011	0.0929	.	.	.	.	.	.
Neutrohile_D13	PMN	D13	D1	C	.	.	.	.	0.0453	0.0406	.	.	0.0848	0.0949	.	.	.	.	.	.	0.0263	.	.	.	.	.	.	.	.	.		.	0.0379	0.1199	.	.	.	.	.	0.0543	.	0.0815	0.0768	.	.	.	.	.	.
Neutrohile_D11	PMN	D11	D1	S	.	.	.	.	0.0663	0.057	.	.	0.1218	0.167	.	.	.	.	.	.	0.034	.	.	.	.	.	.	.	.	.		.	0.0412	0.05	.	.	.	.	.	0.0771	.	0.119	0.1724	0.0525	.	.	.	.	.
Neutrohile_D12	PMN	D12	D1	S	.	.	.	.	0.067	0.0433	.	.	0.1225	0.1314	.	.	.	.	.	.	0.0286	.	.	.	.	.	.	.	.	.		.	.	0.0486	.	.	.	.	.	0.0719	.	0.1075	0.2377	0.0729	.	.	.	.	.
Neutrohile_D13	PMN	D13	D1	S	.	0.0369	.	.	0.06	0.1081	.	.	0.0939	0.0595	.	.	.	.	.	.	.	.	.	.	.	.	.	.	.	.		.	0.0536	0.0579	.	.	.	.	.	0.099	0.089	0.1026	0.1772	0.0566	.	.	.	.	.
CD4_D11	CD4	D11	D1	C	.	.	.	.	0.0563	.	.	.	0.0785	0.0497	.	.	.	.	.	0.0148	0.0627	.	.	.	.	.	.	.	.	.	.	0.7069	.	.	0.119	.	0.2168	0.6308	.	.		.	0.1407	.	.	.	.	.	.
CD4_D12	CD4	D12	D1	C	.	.	.	.	.	.	.	.	0.0544	0.0342	.	.	.	.	.	0.0185	0.0523	.	.	.	.	.	.	.	.	.	0.071	0.639	0.079	.	0.1003	.	0.1887	0.6808	.	.		.	0.1103	.	.	.	.	.	.
CD4_D13	CD4	D13	D1	C	.	.	.	.	.	.	.	.	0.0604	0.0384	.	.	.	.	.	.	0.0487	.	.	.	.	.	.	.	.	.	.	0.7495	0.0536	.	0.1334	.	0.1878	0.6477	.	.		.	0.1452	.	.	.	.	.	.
CD4_D11	CD4	D11	D1	S	.	.	.	.	.	.	.	.	.	.	.	.	.	.	.	.	0.038	.	.	.	.	.	.	.	.	.	0.0698	0.8451	0.0609	.	0.1078	.	0.1783	0.5925	.	.		.	0.1051	.	.	.	.	.	.
CD4_D12	CD4	D12	D1	S	.	.	.	.	.	.	.	.	0.0554	0.0406	.	.	.	.	.	.	0.0398	.	.	.	.	.	.	.	.	.	0.0565	0.9104	0.0733	.	0.1449	.	0.2334	0.5716	.	.		0.1127	0.1074	.	.	.	.	.	.
CD4_D13	CD4	D13	D1	S	.	.	.	.	0.0802	.	.	.	0.0752	0.1077	.	.	.	.	.	.	0.0568	.	.	.	.	.	.	.	.	.	.	0.8742	0.0549	.	0.128	.	0.1615	0.6126	.	.		.	0.117	.	.	.	.	.	.
CD14_D11	CD14	D11	D1	C	.	.	.	.	0.0581	.	.	.	0.1732	0.1115	.	.	.	.	0.0221	0.0472	0.1331	0.0254	.	.	.	0.0376	.	.	.	.	.	0.7277	.	.	0.3584	.	0.9762	0.763	.	.		.	0.2079	.	.	.	.	.	.
CD14_D12	CD14	D12	D1	C	.	.	.	.	.	.	.	.	0.1825	0.1107	.	.	.	.	.	0.0562	0.1356	0.0272	.	.	.	0.0435	0.0275	0.0365	.	.	.	0.8076	.	.	0.3391	.	1.1499	0.817	.	.		.	0.2028	.	.	.	.	.	.
CD14_D13	CD14	D13	D1	C	.	.	.	.	.	.	.	.	0.1945	0.1505	.	.	.	.	.	0.0557	0.1362	.	.	.	.	.	.	.	.	.	.	0.7752	.	.	0.3502	.	1.0988	0.7421	.	.		.	0.1701	.	.	.	.	.	.
CD14_D11	CD14	D11	D1	S	.	.	.	.	0.0786	.	.	.	0.2028	0.1319	.	.	.	.	.	0.0566	0.1262	0.0209	.	.	.	.	.	.	.	.	.	0.5922	.	.	0.3279	.	1.0321	0.599	.	.		.	0.1678	.	.	.	.	.	.
CD14_D12	CD14	D12	D1	S	.	.	.	.	.	.	.	.	0.1723	0.0944	.	.	.	.	.	0.0492	0.1192	0.0267	.	.	.	.	.	0.029	.	.	.	0.6191	.	.	0.3713	.	1.0603	0.6512	.	.		.	0.1954	.	.	.	.	.	.
CD14_D13	CD14	D13	D1	S	.	.	.	.	.	.	.	.	0.1867	0.099	.	.	.	.	.	0.0478	0.1293	.	.	.	.	.	0.0358	0.0282	.	.	.	0.6388	.	.	0.315	.	1.1205	0.7278	.	.		.	0.1837	.	.	.	.	.	.
CD4_D21	CD4	D21	D2	C	.	.	.	.	0.1309	0.0333	.	.	0.1686	0.2692	0.0172	.	.	.	.	.	0.1111	.	.	.	.	.	.	.	.	.	0.0641	0.9036	0.0742	.	0.119	.	0.1532	0.7852	.	.		.	0.0952	.	.	.	.	.	.
CD4_D22	CD4	D22	D2	C	.	.	.	.	.	.	.	.	0.061	0.0371	.	.	.	.	.	.	0.061	.	.	.	.	.	.	.	.	.	0.0862	0.9881	0.0631	.	0.1066	.	0.1442	0.83	.	.		.	0.0963	.	.	.	.	.	.
CD4_D23	CD4	D23	D2	C	.	.	.	.	.	.	.	.	0.0621	0.04	.	.	.	.	.	.	0.0564	.	.	.	.	.	.	.	.	.	.	0.9649	0.0749	.	0.1302	.	0.1544	0.8768	.	.		.	0.133	.	.	.	.	.	.
CD4_D21	CD4	D21	D2	S	.	.	.	.	0.1216	0.0442	.	.	0.1692	0.3323	.	.	.	.	.	.	0.1081	.	.	.	.	.	.	.	.	.	0.0707	1.0693	.	.	0.1115	.	0.1358	0.8384	.	.		.	0.1432	.	.	.	.	.	.
CD4_D22	CD4	D22	D2	S	.	.	.	.	.	.	.	.	0.0645	.	.	.	.	.	.	.	0.0597	.	.	.	.	.	.	.	.	.	0.0752	1.1592	0.0964	.	0.104	.	0.1717	0.8282	.	.		.	0.1698	.	.	.	.	.	.
CD4_D23	CD4	D23	D2	S	.	.	.	.	0.0578	.	.	.	0.0841	0.0379	.	.	.	.	.	.	0.0622	.	.	.	.	.	.	.	.	.	.	1.1806	0.0941	.	0.1087	.	0.1486	0.9549	.	.		.	0.1006	.	.	.	.	.	.
CD14_D21	CD14	D21	D2	C	.	.	.	.	0.1003	.	.	.	0.2316	0.1708	.	.	.	.	0.0251	0.0464	0.1634	0.0273	.	.	.	0.0484	0.0224	0.0286	.	.	.	0.6972	.	.	0.2684	.	0.9026	0.9149	.	.		.	0.1067	.	.	.	.	.	.
CD14_D22	CD14	D22	D2	C	.	.	.	.	.	.	.	.	0.2317	0.1484	.	.	.	.	.	0.0441	0.1834	.	.	.	.	0.0619	.	.	.	.	.	0.7533	.	.	0.3086	.	0.9634	0.9502	.	.		.	0.3115	.	.	.	.	.	.
CD14_D23	CD14	D23	D2	C	.	.	.	.	.	.	.	.	0.255	0.178	.	.	.	.	.	0.0512	0.1685	.	.	.	.	0.0586	.	0.0385	.	.	.	0.6162	.	.	0.2743	.	0.877	0.905	.	.		.	0.2162	.	.	.	.	.	.
CD14_D21	CD14	D21	D2	S	.	.	.	.	0.2912	0.0409	.	.	0.3355	0.3579	.	.	.	.	0.0271	0.0636	0.2252	0.022	.	.	.	0.0395	.	0.0325	.	.	.	0.6207	.	.	0.3214	.	0.8771	0.854	.	.		.	0.1642	.	.	.	.	.	.
CD14_D22	CD14	D22	D2	S	.	.	.	.	0.0977	.	.	.	0.2637	0.1828	.	.	.	.	.	0.0394	0.1967	.	.	.	.	0.0496	0.0281	0.0243	.	.	.	0.6119	.	.	0.242	.	0.8832	0.8437	.	.		.	0.211	.	.	.	.	.	.
CD14_D23	CD14	D23	D2	S	.	.	.	.	0.0801	.	.	.	0.2689	0.1782	.	.	.	.	.	0.054	0.1599	.	.	.	.	0.0606	0.0279	0.0349	.	.	.	0.535	.	.	0.2735	.	0.8444	0.7764	.	.		.	0.1646	.	.	.	.	.	.
CD14_D31	CD14	D31	D3	C	.	.	.	.	0.1111	.	.	0.0932	0.3001	0.2422	.	.	.	.	.	0.065	0.1652	.	.	.	.	.	.	.	.	.	.	1.0147	.	.	0.6083	.	1.4163	1.2001	.	.		.	.	.	.	.	.	.	.
CD14_D32	CD14	D32	D3	C	.	.	.	.	0.1381	.	.	.	0.2516	0.137	.	.	.	.	.	0.058	0.1317	.	.	.	.	.	.	.	.	.	.	1.142	.	.	0.5022	.	1.5913	1.3525	.	.		.	0.2016	.	.	.	.	.	.
CD14_D33	CD14	D33	D3	C	.	.	.	.	0.092	.	.	.	0.2621	0.1062	.	.	.	.	.	0.0493	0.1222	.	.	.	.	.	.	.	.	.	.	1.2185	.	.	0.6116	.	1.729	1.3401	.	.		.	0.1962	.	.	.	.	.	.
CD14_D31	CD14	D31	D3	S	.	.	.	.	0.1238	.	.	.	0.2283	0.1041	.	.	.	.	.	0.0468	0.1536	.	.	.	.	.	.	.	.	.	0.0915	0.9372	.	.	0.4775	.	1.5873	1.2022	.	.		.	0.1927	.	.	.	.	.	.
CD14_D32	CD14	D32	D3	S	.	.	.	.	.	.	.	0.0598	0.2481	0.1116	.	.	.	.	.	0.0615	0.1406	.	.	.	.	.	.	.	.	.	.	0.9749	.	.	0.4763	.	1.548	1.2255	.	.		.	0.2307	.	.	.	.	.	.
CD14_D33	CD14	D33	D3	S	.	.	.	.	.	.	.	.	0.239	0.1116	.	.	.	.	.	0.0634	0.1279	.	.	.	.	.	.	.	.	.	.	1.1727	.	.	0.5923	.	1.6573	1.1782	.	.		.	0.1883	.	.	.	.	.	.
CD4_D31	CD4	D31	D3	C	.	.	.	.	.	.	.	.	0.0721	0.0553	.	.	.	.	.	.	0.0613	.	.	.	.	.	.	.	.	.	0.0688	1.045	0.0773	.	0.1391	.	0.2519	1.0385	.	.		.	0.1293	.	.	.	.	.	.
CD4_D32	CD4	D32	D3	C	.	.	.	.	.	.	.	.	0.0647	0.0396	.	.	.	.	.	0.0213	0.0601	.	.	.	.	.	.	.	.	.	.	1.0636	0.0722	.	0.1141	.	0.254	0.9887	.	.		.	0.0951	.	.	.	.	.	.
CD4_D33	CD4	D33	D3	C	.	.	.	.	.	.	.	.	0.0878	0.0459	.	.	.	.	.	.	0.057	.	.	.	.	.	.	.	.	.	.	1.085	0.0732	0.0592	0.1424	0.0485	0.2681	1.1532	.	.		.	0.1082	.	.	.	.	.	.
CD4_D31	CD4	D31	D3	S	.	.	.	.	.	.	.	.	0.0638	0.039	.	.	.	.	.	.	0.0561	.	.	.	.	.	.	.	.	.	0.0452	1.0616	0.0912	.	0.1085	.	0.1837	0.9346	.	.		.	0.1554	.	.	.	.	.	.
CD4_D32	CD4	D32	D3	S	.	.	.	.	.	.	.	.	0.0524	0.0557	.	.	.	.	.	.	0.0556	.	.	.	.	.	.	.	.	.	.	1.0661	0.0785	.	0.1445	.	0.1818	0.8919	.	.		.	0.1197	.	.	.	.	.	.
CD4_D33	CD4	D33	D3	S	.	.	.	.	0.0826	.	.	.	0.0947	0.0719	.	.	.	.	.	0.0177	0.075	.	.	.	.	.	.	.	.	.	0.0788	1.1642	0.1134	0.054	0.1366	.	0.2187	0.9731	.	.		.	.	.	.	.	.	.	.
[truncated: 744 more columns]

## Sheet: S6-Linearity and repeatability 
Name	CE	CER	DAG	DCER	FFA	HCER	LCER	LPC	LPE	PC	PE	SM	TAG
JCAB_43682_BLK_1	0.8349	0.0433		3.4735	22.9128							2.8886	0.8966
JCAB_43682_BLK_2	0.1599	0.051		2.8296	25.5569							3.7748	0.8156
JCAB_43682_BLK_3	0.6494	0.0441		3.0405	20.4097							3.169	0.7438							l
JCAB_43682_HL60_1,25M_1	7.382	1.0438	4.1166	0.4525	22.0898	1.058	3.7841	0.3636	0.2138	225.174	126.108	86.8416	10.7527
JCAB_43682_HL60_1,25M_2	7.9089	1.0977	3.7509	0.6628	20.8415	1.1843	3.7609	0.6564	0.2135	228.192	127.003	91.5552	11.6842
JCAB_43682_HL60_1,25M_3	7.5184	1.0879	3.963	0.7088	22.3154	0.9524	3.211	0.2296	0.1917	204.349	135.765	87.667	11.3747
JCAB_43682_HL60_1,25M_4	7.43	1.0721	3.6803	0.7696	51.6149	1.0071	3.7906		0.1482	199.154	97.9818	92.7954	11.363
JCAB_43682_HL60_2,5M_1	14.2495	2.0881	7.0877	0.7814	24.0459	2.2203	8.0892	1.1761	0.4657	441.291	262.714	164.8	20.6863
JCAB_43682_HL60_2,5M_2	12.749	1.9777	6.6162	0.7719	32.4126	1.9811	6.5229	0.9646	0.4548	413.711	225.509	160.346	20.3873
JCAB_43682_HL60_2,5M_3	13.0011	2.0702	6.6655	0.6802	23.5641	2.2217	6.0925	0.7741	0.4492	415.898	250.36	149.388	19.1875
JCAB_43682_HL60_2,5M_4	13.5775	2.0723	6.5559	0.8554	28.203	1.9226	6.7173	1.2007	0.473	439.22	245.175	158.45	20.4717
JCAB_43682_HL60_5,0M_1	26.8919	4.4616	14.4894	1.0158	16.4655	4.3367	15.146	1.6475	0.9044	887.704	531.411	292.606	41.4734
JCAB_43682_HL60_5,0M_2	25.8746	4.0754	12.1756	0.8019	24.9697	3.7495	12.3581	2.2366	0.8654	799.535	471.399	265.462	38.6514
JCAB_43682_HL60_5,0M_3	27.3065	4.4	13.4475	1.3366	41.9991	4.0879	14.7824	1.6271	0.8646	789.004	421.983	297.678	42.4676
JCAB_43682_HL60_5,0M_4	12.4199	4.1499	14.8026	1.1447	18.2237	4.2779	14.1184	2.2058	0.8403	892.644	404.496	272.496	41.0327
JCAB_43682_HL60_10,0M_1	20.1935	4.9312	17.4204	0.5141	22.1941	5.1875	17.6623	2.5362	1.0976	1094.12	674.467	354.097	51.0835
JCAB_43682_HL60_10,0M_2	42.23	9.0163	27.6284	0.6703	97.3076	8.1777	29.9924	10.2721	1.893	1523.07	33.4354	439.352	84.9675
JCAB_43682_HL60_10,0M_3	28.621	9.1782	28.7566	0.7789	116.873	8.8773	27.7465	11.9831	2.2071	1659.05	193.997	463.855	89.0234
JCAB_43682_HL60_10,0M_4	40.384	6.2337	20.114	0.7821	26.8557	6.5588	20.8418	3.0508	1.4533	1329.59	752.831	410.633	63.4591
JCAB_43682_HL60_25M_1	116.801	8.828	79.0929		99.409	23.1825		15.711	4.1567	3264.2	1194.58	725.767	118.525
JCAB_43682_HL60_25M_2	123.649	9.0286	82.0809	3.7702	100.075	23.2848		11.1851	3.5224	2753.21	1502.38	642.077	112.164
JCAB_43682_HL60_25M_3	120.74	8.4609	108.859		76.3598	21.0069	49.4993	14.5616	3.7776	3084.71	1458.6	677.53	111.639
JCAB_43682_HL60_50M_1	256.658	14.7229			157.624	43.2562		26.4097	8.5317	5764.33	2443.42	1352.29	231.108
JCAB_43682_HL60_50M_2	234.855	14.6771			124.008	40.672		27.9267	7.9412	5454.8	2542.61	1167.01	215.325
JCAB_43682_HL60_50M_3	238.995	16.5399			123.948	47.6276		23.4721	8.3724	5634.02	2196.45	1267.65	206.066
QC06448	3796.25	5.9902	40.4686	0.4656	482.046	3.2566	3.3185	274.088	3.2179	3057.69	172.404	842.973	884.293
QC06449	4045.97	7.0198	44.7576	0.4589	526.636	3.4182	3.1843	348.481	3.4726	3421.12	166.819	886.382	1007.3
QC06450	4614.51	7.9928	44.1952	0.7736	568.93	4.0137	3.6025	349.685	3.5827	3623.59	205.783	1036.88	1090.37
QC06451	3733.28	7.5916	42.5196	0.4286	684.738	3.8829	3.5269	308.484	3.8786	3633.93	134.573	516.384	722.148
QC06452	3837.17	7.4934	40.9965	0.5803	625.141	4.0391	3.356	306.103	3.1196	3485.5	135.309	516.62	739.394
QC06453	3917.47	8.0151	42.0094	0.7421	671.331	3.8818	3.233	326.018	2.8448	3612.52	135.61	538.098	757.947

## Sheet: S7-Kruskal Wallis test
	Lipid Class	p value	Chi-squared
	CE	0.0001	17.85
	CER	<0.0001	24.02
	DAG	0.044	6.22
	FFA	0.0001	17.18
	HCER	< 0.0001	22.37
	LPC	0.01	11.66
	LPE	0.74	0.58
	PC	<0.0001	19.47
	PE	<0.0001	23.14
	SM	<0.0001	21.08
	TAG	<0.0001	23.14
	Kruskal-Wallis test among lipid classes between CD4+, CD14+, and PMNs. Lipid extracts from cells of three donors were analyzed. In total three technical replicates (5×106 cells per replicate) were measured. Lipid classes from the three populations were compared using the Kruskal Wallis test. The table shows Chi-squared and p values resulting from the test. The significance level was set at p < 0.…

## Sheet: S8-Mann Whitney test
		CD14-CD4	CD14-PMN	CD4-PMN
	CE	0.0142	0.0001	0.0002
	CER	<0.0001	<0.0001	<0.0001
	DAG	ns	0.0188	ns
	FFA	ns	ns	0.0091
	HCER	0.0012	<0.0001	<0.0001
	LPC	NA	0.0005	0.0005
	LPE	0.1091	0.0028	ns
	PC	0.0315	<0.0001	<0.0001
	PE	<0.0001	<0.0001	<0.0001
	SM	<0.0001	<0.0001	0.0028
	TAG	<0.0001	<0.0001	<0.0001
	Comparison using Mann Whitney test between CD14, CD4, and PMNs. Thirteen different lipid classes were measured using the LipidyzerTM platform. Cells from three donors, three replicates (5×106 cells per replicate), were measured. Comparison using Mann Whitney test was used upon log transformation of the data. The table shows p value from the test using GraphPad 8 prism software. The significance l…

## Sheet: S9-Multiple Student’s t-test 
		P value
	Lipid class	CD14	CD4	PMN
	CE	0.7345	0.6745	0.9455
	CER	0.6416	0.8599	ND
	DAG	0.4826	2.6e-05	0.00053
	FFA	0.8189	0.3654	0.0158
	HCER	0.669	1e-06	ND
	LPC	ND	ND	0.6212
	LPE	0.3631	0.0129	0.1028
	PC	0.1698	0.2159	0.0016
	PE	0.7454	0.00085	0.4595
	SM	0.081	0.2462	0.3108
	TAG	0.5329	0.0132	0.7416
	Multiple Student’s t-test analysis after cell stimulation. Cells from three donors were isolated and stimulated with calcium ionophore (CD14+. and PMNs), or CD3/CD28 (CD4+); three replicates (5×106 cells) were measured. Table shows p values for each population comparing resting versus stimulated stated. The significance level was set at p < 0.05. ND: not determined

[truncated: 2 more sheets: S10-CD4 PC fatty acid Conc, S11-CD14 lipid composition]
